# Supplementary material for: 2-Benz­yloxy-1-naphthaldehyde
Source: Acta Crystallogr Sect E Struct Rep Online. 2009 Feb 18;65(Pt 3):o534. doi: 10.1107/S1600536809004486 (PMC2968638; doi:10.1107/S1600536809004486)
Supplement: Supplementary file 2 [file e-65-0o534-Isup2.hkl]

# 
# h,k,l, Fc-squared, Fo-squared, sigma(Fo-squared) and status flag 
# 
data_I
_shelx_title ' xb2767 in P2(1)/c' 
_shelx_refln_list_code          4 
_shelx_F_calc_maximum      121.11 
_exptl_crystal_F_000       552.00 
_reflns_d_resolution_high  0.8378 
 
loop_ 
 _symmetry_equiv_pos_as_xyz 
 'x, y, z' 
 '-x, y+1/2, -z+1/2' 
 '-x, -y, -z' 
 'x, -y-1/2, z-1/2' 
 
_cell_length_a    10.4268 
_cell_length_b     8.1275 
_cell_length_c    15.7872 
_cell_angle_alpha  90.000 
_cell_angle_beta   94.746 
_cell_angle_gamma  90.000 
 
_shelx_F_squared_multiplier     1.000 
 
loop_ 
 _refln_index_h 
 _refln_index_k 
 _refln_index_l 
 _refln_F_squared_calc 
 _refln_F_squared_meas 
 _refln_F_squared_sigma 
 _refln_observed_status 
   1   0   0     4934.23     4244.80    158.73 o 
   2   0   0      142.93      164.38      3.25 o 
   3   0   0     1652.36     1637.89     23.54 o 
   4   0   0     3078.89     3172.33     44.54 o 
   5   0   0     1683.18     1787.11     26.61 o 
   6   0   0      869.44     1004.43     16.68 o 
   7   0   0       21.28       23.95      2.55 o 
   8   0   0      183.35      163.26      5.90 o 
   9   0   0      110.89      123.63      5.51 o 
  10   0   0      519.86      444.56     14.39 o 
  11   0   0        0.47        0.97      3.59 o 
  12   0   0        2.79        2.92      4.55 o 
   1   1   0       20.86       21.36      1.00 o 
   2   1   0        0.29        0.08      0.45 o 
   3   1   0      578.88      609.83      7.06 o 
   4   1   0      139.44      160.28      2.95 o 
   5   1   0      263.21      275.83      4.43 o 
   6   1   0      247.16      230.29      4.25 o 
   7   1   0       62.98       60.03      2.53 o 
   8   1   0      161.39      168.22      4.22 o 
   9   1   0      350.69      377.58      7.82 o 
  10   1   0      275.56      280.01      6.43 o 
  11   1   0       60.18       57.11      3.87 o 
  12   1   0        3.33        1.66      3.21 o 
   1   2   0    14014.00    10410.60    387.22 o 
   2   2   0     4491.25     4763.52    116.45 o 
   3   2   0       67.36       69.50      1.96 o 
   4   2   0       36.33       29.64      1.50 o 
   5   2   0      103.46      130.78      3.10 o 
   6   2   0      121.30      144.98      3.55 o 
   7   2   0        1.53        1.64      1.42 o 
   8   2   0      131.01      127.25      3.90 o 
   9   2   0       17.83       14.10      2.31 o 
  10   2   0        4.75        4.48      2.49 o 
  11   2   0      168.01      161.29      5.67 o 
  12   2   0       10.34        4.37      4.65 o 
   1   3   0       10.74       13.03      2.56 o 
   2   3   0       15.39       25.03      2.31 o 
   3   3   0       30.67       38.81      2.81 o 
   4   3   0       16.70       22.57      1.98 o 
   5   3   0       53.35       73.82      2.70 o 
   6   3   0        8.21        9.38      1.65 o 
   7   3   0       29.75       26.17      2.25 o 
   8   3   0       48.60       59.78      3.14 o 
   9   3   0       21.58       23.70      2.81 o 
  10   3   0       51.97       56.20      3.73 o 
  11   3   0      133.01      139.82      6.58 o 
   0   4   0        0.02       -1.03      6.65 o 
   1   4   0       12.62        3.74      2.48 o 
   2   4   0       40.38       31.76      8.25 o 
   3   4   0     1616.87     1857.15     42.26 o 
   4   4   0      416.00      478.19     10.27 o 
   5   4   0        6.38        6.64      2.09 o 
   6   4   0       32.75       42.12      3.11 o 
   7   4   0      108.75      125.33      4.94 o 
   8   4   0      183.15      221.89      6.66 o 
   9   4   0       78.03       80.70      4.88 o 
  10   4   0        0.07       -0.42      4.27 o 
  11   4   0        2.25        6.17      7.77 o 
   1   5   0       72.57        9.60      3.30 o 
   3   5   0       25.68       18.86      4.33 o 
   4   5   0       11.05       14.20      3.51 o 
   5   5   0        0.01        1.10      2.71 o 
   6   5   0       38.39       52.80      4.48 o 
   7   5   0       54.45       75.81      5.39 o 
   8   5   0        1.36        0.87      3.76 o 
   9   5   0       28.81       26.36     18.22 o 
  10   5   0        3.72        4.27      7.56 o 
   1   6   0        2.09        0.09      3.05 o 
   3   6   0        7.27        8.55      4.89 o 
   4   6   0        0.01        0.05      2.60 o 
   5   6   0        3.00        3.80      3.31 o 
   6   6   0       76.33      110.58      6.33 o 
   7   6   0        0.64        3.95      5.28 o 
   8   6   0      132.96      157.46     11.58 o 
   1   7   0        0.18       -0.78      3.50 o 
   2   7   0        0.06        0.92      3.20 o 
   3   7   0        0.00        0.16      3.46 o 
   4   7   0        9.49       13.16      7.79 o 
   5   7   0       12.13       12.76      4.16 o 
   6   7   0        5.13       13.28      5.65 o 
   7   7   0        8.74       15.58      6.84 o 
   1   8   0        4.78        0.41      9.60 o 
   2   8   0        2.30        0.10      4.97 o 
   3   8   0        0.37       -0.63      4.05 o 
   4   8   0       10.33       11.59      6.47 o 
   5   8   0       20.81       32.12      6.81 o 
   6   8   0        0.21        2.09      6.03 o 
   2   9   0       11.30        0.09      8.35 o 
   3   9   0        0.27        0.35      4.42 o 
   4   9   0        0.47       -1.62      7.73 o 
 -12   1   1        5.06        2.30      3.48 o 
 -11   1   1        4.21        1.93      2.72 o 
 -10   1   1        1.56        0.13      2.19 o 
  -9   1   1      108.66      102.49      4.44 o 
  -8   1   1        7.91        6.32      1.69 o 
  -7   1   1        2.39        0.77      1.27 o 
  -6   1   1        7.78        4.34      1.18 o 
  -5   1   1     1172.16     1315.88     14.40 o 
  -4   1   1      514.67      586.99      7.12 o 
  -3   1   1       65.84       79.95      1.46 o 
  -2   1   1     5270.33     5423.37     71.84 o 
  -1   1   1     1722.53     1868.32     37.03 o 
   0   1   1       52.41       66.88      1.82 o 
   1   1   1       36.08       50.21      1.95 o 
   2   1   1     2944.07     2984.95     91.95 o 
   3   1   1      683.12      760.31      8.66 o 
   4   1   1       36.44       24.53      1.72 o 
   5   1   1     1228.36     1381.68     15.15 o 
   6   1   1      155.75      176.40      3.72 o 
   7   1   1      184.43      177.98      4.07 o 
   8   1   1      755.49      749.19     10.29 o 
   9   1   1       13.42        8.68      2.20 o 
  10   1   1      248.20      251.82      6.06 o 
  11   1   1        1.35        0.14      2.83 o 
  12   1   1        0.00        0.10      3.66 o 
 -12   2   1       36.39       33.85      4.67 o 
 -11   2   1       37.83       37.53      4.09 o 
 -10   2   1       26.87       19.02      2.74 o 
  -9   2   1       28.97       24.48      2.53 o 
  -8   2   1       65.88       63.09      2.90 o 
  -7   2   1        2.16        3.89      1.50 o 
  -6   2   1      138.00      137.35      3.39 o 
  -5   2   1      437.17      537.60      7.24 o 
  -4   2   1      442.95      474.46      6.67 o 
  -3   2   1      741.45      812.32     10.79 o 
  -2   2   1    10785.05     9962.00    371.80 o 
  -1   2   1     6115.67     5572.06    107.19 o 
   0   2   1     1396.27       46.33      3.46 o 
   1   2   1     4177.37     4442.14     89.49 o 
   2   2   1     5037.73     5007.40     80.26 o 
   3   2   1      673.71      756.03     17.62 o 
   4   2   1        0.03        0.12      0.94 o 
   5   2   1       74.52       73.15      3.40 o 
   6   2   1      414.66      469.97      7.40 o 
   7   2   1       41.87       41.78      2.42 o 
   8   2   1       39.90       41.94      2.62 o 
   9   2   1        7.76        5.59      2.18 o 
  10   2   1       64.39       71.35      3.78 o 
  11   2   1      172.99      159.87      6.55 o 
  12   2   1       69.67       56.61      5.25 o 
 -11   3   1       35.12       31.53      4.22 o 
 -10   3   1        9.34        9.39      3.33 o 
  -9   3   1        3.26        4.12      2.25 o 
  -8   3   1        9.48        6.48      2.05 o 
  -7   3   1        1.61        1.44      1.69 o 
  -6   3   1      110.23      123.11      4.08 o 
  -5   3   1      271.20      307.11      6.16 o 
  -4   3   1     1087.48     1385.39     40.34 o 
  -3   3   1     1254.35     1596.06     37.38 o 
  -2   3   1      466.74      563.89     13.89 o 
  -1   3   1        3.06        7.58      2.01 o 
   1   3   1      416.94      299.94     10.86 o 
   2   3   1      277.60      306.00      6.88 o 
   3   3   1       64.08       86.53      3.80 o 
   4   3   1      298.95      293.61     14.69 o 
   5   3   1       97.38       88.33      2.99 o 
   6   3   1      407.49      413.23      6.78 o 
   7   3   1      130.07      162.10      4.34 o 
   8   3   1      148.35      150.99      4.44 o 
   9   3   1       53.15       49.49      3.35 o 
  10   3   1        0.18        0.29      2.64 o 
  11   3   1      119.79      127.10      6.23 o 
 -11   4   1       19.48       26.51      5.55 o 
 -10   4   1        3.16        2.00      4.37 o 
  -9   4   1        3.14        4.61      3.95 o 
  -8   4   1       21.30       27.01      3.39 o 
  -7   4   1       84.59      104.39      4.78 o 
  -6   4   1       13.62        8.00      2.21 o 
  -5   4   1       41.88       63.46      3.46 o 
  -4   4   1      209.51      254.37      6.87 o 
  -3   4   1     1536.73     1721.88     37.13 o 
  -2   4   1      420.51      205.94      9.10 o 
  -1   4   1        9.69        2.21      2.04 o 
   0   4   1      330.93       36.68      6.74 o 
   1   4   1      561.66      141.45      7.76 o 
   2   4   1       19.63       21.92      3.18 o 
   3   4   1       79.93       75.09      4.88 o 
   4   4   1       90.38       97.73      4.48 o 
   5   4   1       83.25       91.52      4.75 o 
   6   4   1      139.74      149.69      5.14 o 
   7   4   1       23.72       26.27      2.66 o 
   8   4   1        1.27        1.63      2.35 o 
   9   4   1        8.76        9.18      2.76 o 
  10   4   1       16.30       15.85      4.01 o 
  11   4   1       10.81       13.04      4.97 o 
 -10   5   1        7.59       11.29      5.37 o 
  -9   5   1       30.73       33.37      5.27 o 
  -8   5   1       15.82        7.67      3.92 o 
  -7   5   1       18.91       23.66      4.07 o 
  -6   5   1       47.64       56.32      4.32 o 
  -5   5   1        9.26        7.96      2.97 o 
  -4   5   1       10.44       11.95      2.59 o 
  -3   5   1      293.83      136.59      8.76 o 
  -1   5   1     1009.54       54.93      5.24 o 
   0   5   1        5.98       -1.56      8.07 o 
   1   5   1       11.02        0.49      2.54 o 
   4   5   1        0.96       -0.56      2.48 o 
   5   5   1       34.99       42.49      3.86 o 
   6   5   1       65.01       78.42      5.32 o 
   7   5   1      174.30      205.37      7.98 o 
   8   5   1       14.38       12.58      4.21 o 
   9   5   1       29.10       37.36      8.26 o 
  -9   6   1        0.82        1.52      6.67 o 
  -8   6   1       10.85       12.45      6.56 o 
  -7   6   1        8.45       13.31      5.59 o 
  -6   6   1        7.86       10.20      4.83 o 
  -5   6   1       45.02       49.50      4.39 o 
  -4   6   1      256.94      297.00     11.69 o 
  -3   6   1       14.85       13.28      7.28 o 
  -2   6   1       11.60        5.74      6.61 o 
  -1   6   1        0.03        0.21      3.15 o 
   1   6   1        1.83        0.28      2.85 o 
   2   6   1        0.29        3.43      3.51 o 
   3   6   1       39.22       30.65     14.23 o 
   4   6   1       33.05       40.20     12.57 o 
   5   6   1        6.79        6.02      3.43 o 
   6   6   1       19.24       24.59      4.31 o 
   7   6   1       11.01        7.03      4.08 o 
  -8   7   1        1.99        2.23      6.67 o 
  -7   7   1       27.40       42.16      7.46 o 
  -6   7   1        0.95       -2.08      5.05 o 
  -5   7   1        6.40        3.05      4.21 o 
  -4   7   1       13.46        6.66      3.80 o 
  -3   7   1        8.38        2.32      3.50 o 
  -2   7   1       22.75       49.36      8.89 o 
  -1   7   1       20.56       -0.11      4.67 o 
   1   7   1       58.27        0.08      3.71 o 
   2   7   1        7.01        6.94      9.21 o 
   3   7   1        6.04        8.76      8.12 o 
   4   7   1       15.02       24.21      9.86 o 
   5   7   1        2.06        3.61      4.01 o 
   6   7   1        9.71       11.94      4.68 o 
  -7   8   1        0.55        3.06      6.67 o 
  -6   8   1        0.08        0.62      6.22 o 
  -5   8   1        4.37        3.70      5.72 o 
  -4   8   1       10.86        9.74      5.56 o 
  -3   8   1        0.12       -0.20      4.42 o 
  -2   8   1       12.89        0.13      4.88 o 
  -1   8   1        0.13       -3.09     19.03 o 
   1   8   1       12.15       -0.79      7.65 o 
   2   8   1        1.43        0.80      4.79 o 
   3   8   1        5.69        1.76      3.57 o 
   4   8   1        0.22        0.19      4.43 o 
   5   8   1        4.65        6.21      4.91 o 
  -4   9   1        2.29        5.21      8.55 o 
  -3   9   1        0.17        6.15     24.72 o 
  -2   9   1       16.14       -0.99      8.17 o 
   2   9   1        3.75        0.65      7.65 o 
   3   9   1        0.51       -0.20      4.02 o 
   4   9   1        1.56       -0.83      6.12 o 
 -12   0   2       20.49       19.27      7.34 o 
 -11   0   2        7.57        4.81      3.73 o 
 -10   0   2        6.80        3.81      3.29 o 
  -9   0   2        0.03        1.12      2.53 o 
  -8   0   2       92.63       86.22      4.61 o 
  -7   0   2      174.74      222.55      9.10 o 
  -6   0   2      132.82      168.04      5.90 o 
  -5   0   2      662.61      790.78     16.81 o 
  -4   0   2      223.09      224.34      4.87 o 
  -3   0   2     2384.03     2373.23     88.65 o 
  -2   0   2      182.30      190.48      3.51 o 
  -1   0   2     1129.14     1131.96     22.64 o 
   0   0   2     3560.97     3149.24     39.09 o 
   1   0   2    14667.11    10673.92    260.73 o 
   2   0   2     1234.46     1352.68     14.50 o 
   3   0   2        3.10        4.35      0.87 o 
   4   0   2      582.45      640.14      9.12 o 
   5   0   2      741.18      480.75     12.40 o 
   6   0   2      181.57      191.55      5.53 o 
   7   0   2      133.73      128.62      4.99 o 
   8   0   2       55.81       59.89      4.15 o 
   9   0   2     1061.87     1013.63     18.90 o 
  10   0   2      406.15      425.91     11.28 o 
  11   0   2       72.05       49.78      5.31 o 
  12   0   2       63.43       22.53      7.02 o 
 -12   1   2        6.17        2.94      3.75 o 
 -11   1   2        0.70        0.91      3.13 o 
 -10   1   2        4.50        2.93      2.27 o 
  -9   1   2       19.87       20.64      2.38 o 
  -8   1   2       96.86       86.92      3.17 o 
  -7   1   2       92.97      102.64      3.04 o 
  -6   1   2      208.31      270.12      4.61 o 
  -5   1   2     2277.82     2644.80     34.65 o 
  -4   1   2      701.84      751.29      7.10 o 
  -3   1   2      138.80      162.30      2.09 o 
  -2   1   2      151.55      184.12      3.59 o 
  -1   1   2       96.46      152.82      3.07 o 
   0   1   2      256.88      139.84      3.56 o 
   1   1   2     1908.79     1964.81     20.15 o 
   2   1   2      498.68      531.87      8.31 o 
   3   1   2       13.78       13.79      0.69 o 
   4   1   2      212.19      253.35      3.06 o 
   5   1   2      168.26      147.77     11.05 o 
   6   1   2      253.60      256.89      6.70 o 
   7   1   2       54.62       55.05      3.04 o 
   8   1   2      653.12      653.17     20.13 o 
   9   1   2      567.22      592.99      9.31 o 
  10   1   2      168.43      172.37      5.28 o 
  11   1   2        0.00       -0.32      3.32 o 
  12   1   2       12.83       14.75      5.23 o 
 -12   2   2        0.01       -0.32      3.74 o 
 -11   2   2       60.74       45.14      4.25 o 
 -10   2   2        1.47        0.67      2.68 o 
  -9   2   2        0.02        0.32      1.96 o 
  -8   2   2        1.17        0.41      1.71 o 
  -7   2   2        0.30       -0.38      1.39 o 
  -6   2   2       12.43        8.54      1.37 o 
  -5   2   2        1.62        0.08      1.02 o 
  -4   2   2      886.45     1001.28     16.64 o 
  -3   2   2        0.53        0.07      0.88 o 
  -2   2   2     8386.16     7994.80    324.66 o 
  -1   2   2    12243.18     4129.83     84.71 o 
   0   2   2      388.84        6.51      1.65 o 
   1   2   2     2848.43     2745.75    517.63 o 
   2   2   2      324.53      352.88      5.54 o 
   3   2   2      203.03      225.08      3.75 o 
   4   2   2        0.29        1.16      0.99 o 
   5   2   2     1446.05     1607.86     19.11 o 
   6   2   2      101.42       90.29      2.95 o 
   7   2   2      177.37      175.56      5.12 o 
   8   2   2      261.51      279.27      8.48 o 
   9   2   2       40.33       32.63      7.63 o 
  10   2   2       18.58       15.41      3.42 o 
  11   2   2        6.83        5.06      3.71 o 
 -11   3   2       54.95       53.63      5.78 o 
 -10   3   2        8.57        4.09      3.93 o 
  -9   3   2       21.88       21.28      3.88 o 
  -8   3   2       38.32       37.52      3.14 o 
  -7   3   2      134.50      140.47      4.64 o 
  -6   3   2       42.41       54.97      3.03 o 
  -5   3   2       20.72       22.25      2.11 o 
  -4   3   2      246.74      326.80      6.05 o 
  -3   3   2       86.25      120.02      3.39 o 
  -2   3   2      464.41      554.20     14.04 o 
  -1   3   2       72.18       40.60      2.95 o 
   0   3   2       40.14       12.75      3.13 o 
   1   3   2     1079.59      802.62     21.98 o 
   3   3   2      109.37      111.20      3.27 o 
   4   3   2      103.34      103.17      3.32 o 
   5   3   2       50.73       63.05      2.65 o 
   6   3   2      251.66      306.21      5.76 o 
   7   3   2      424.75      450.58     14.49 o 
   8   3   2       14.20       14.68      2.44 o 
   9   3   2        9.28        9.01      3.06 o 
  10   3   2        1.42        1.40      3.38 o 
  11   3   2        3.09        2.28      3.84 o 
 -11   4   2        1.54        2.49      5.05 o 
 -10   4   2        5.39        2.93      4.41 o 
  -9   4   2        5.62        3.90      3.93 o 
  -8   4   2       80.41       97.64      6.09 o 
  -7   4   2       84.95      109.93      5.89 o 
  -6   4   2        5.16        5.02      2.08 o 
  -5   4   2       18.77       21.26      2.35 o 
  -4   4   2      272.72      302.34      7.57 o 
  -3   4   2     4460.98     4765.22     94.62 o 
  -1   4   2       12.72        3.54      1.87 o 
   0   4   2        8.85        0.27      2.99 o 
   1   4   2      369.52      128.85      7.70 o 
   2   4   2       34.20       25.32      2.55 o 
   4   4   2       65.45       89.16      7.14 o 
   5   4   2       92.32       74.65      4.63 o 
   6   4   2      468.13      541.57      9.89 o 
   7   4   2      128.57      143.10      5.18 o 
   8   4   2       15.18       16.09      3.58 o 
   9   4   2       35.75       38.97      4.08 o 
  10   4   2        0.01        0.33      3.68 o 
  11   4   2        0.97        0.14      4.26 o 
 -10   5   2        7.61        4.16      4.78 o 
  -9   5   2        0.01        0.01      4.47 o 
  -8   5   2      136.96      163.77      7.90 o 
  -7   5   2        0.04        0.67      3.29 o 
  -6   5   2        2.56        1.84      3.70 o 
  -5   5   2      169.73      191.99      6.66 o 
  -4   5   2        0.00        2.27      2.52 o 
  -2   5   2        4.67        2.26      2.00 o 
  -1   5   2       13.57        0.85      2.26 o 
   0   5   2        0.26        1.37      6.91 o 
   1   5   2        8.33        1.51      2.23 o 
   3   5   2        0.37        0.36      2.08 o 
   4   5   2        0.01        0.50      2.49 o 
   5   5   2      181.17      242.65     12.13 o 
   6   5   2       86.01       84.25      8.39 o 
   7   5   2       35.16       46.76      4.89 o 
   8   5   2        3.81        5.38      5.99 o 
   9   5   2        2.06        0.37      6.36 o 
  -9   6   2        0.93       -1.23      6.66 o 
  -8   6   2        0.02       -0.76      5.95 o 
  -7   6   2       52.68       67.81      7.70 o 
  -6   6   2       46.35       42.65      6.20 o 
  -5   6   2      334.21      388.60     14.18 o 
  -4   6   2      120.81      148.56      8.66 o 
  -3   6   2       36.70       31.34     17.86 o 
  -2   6   2        0.17        0.17      2.22 o 
   0   6   2       13.43        3.90     20.01 o 
   1   6   2       65.51        1.06      2.89 o 
   2   6   2       41.38       50.12      5.65 o 
   3   6   2      139.60      200.20      9.14 o 
   4   6   2        8.45       16.48      3.52 o 
   5   6   2        5.16        3.47      3.33 o 
   6   6   2       15.46       10.02     11.78 o 
   7   6   2        3.54        0.30      6.05 o 
   8   6   2       20.51       20.13      7.50 o 
  -8   7   2       11.88       16.13      7.35 o 
  -7   7   2        8.12        8.42      6.15 o 
  -6   7   2      150.44      195.84     11.56 o 
  -5   7   2        0.38        2.75      4.81 o 
  -4   7   2        4.48        6.36      4.85 o 
  -3   7   2       19.31       18.70     14.88 o 
  -2   7   2       10.78       41.77      9.44 o 
  -1   7   2       13.52       -0.14      6.41 o 
   1   7   2        1.05       -0.35      3.58 o 
   2   7   2        0.03        0.15      3.46 o 
   3   7   2       25.36       28.01     20.09 o 
   4   7   2       98.97      119.85      6.86 o 
   5   7   2        1.19        0.62      4.12 o 
   6   7   2        1.24        2.18      7.41 o 
   7   7   2        8.52       12.35      7.95 o 
  -7   8   2       16.30       26.98      7.96 o 
  -6   8   2       42.57       50.93      8.28 o 
  -5   8   2       14.65       16.18      5.84 o 
  -4   8   2       21.44       19.41      6.76 o 
  -3   8   2        0.45       -0.29      6.61 o 
  -2   8   2       45.63        0.30      4.85 o 
   1   8   2       24.48        0.61      6.86 o 
   2   8   2        7.77        2.72      9.57 o 
   3   8   2        6.20        4.91      6.08 o 
   4   8   2        0.83        2.98      4.93 o 
   5   8   2        0.14       -1.45      8.90 o 
   6   8   2        1.24        2.47      8.89 o 
  -4   9   2       10.19        6.93      9.41 o 
  -3   9   2        0.16       -0.01     38.15 o 
   2   9   2        1.66       -0.45      5.46 o 
   3   9   2        0.01        0.84      4.75 o 
   4   9   2        1.62        4.60     11.05 o 
 -12   1   3        7.40        4.55      4.45 o 
 -11   1   3        0.09        0.25      3.01 o 
 -10   1   3        8.49        3.98      2.75 o 
  -9   1   3        0.05        0.08      1.93 o 
  -8   1   3       15.12       14.77      1.96 o 
  -7   1   3      355.48      388.91      6.18 o 
  -6   1   3      346.98      368.70      5.60 o 
  -5   1   3      858.17     1033.13      9.62 o 
  -4   1   3      996.03     1185.03     14.20 o 
  -3   1   3       83.53       84.33      1.59 o 
  -2   1   3        2.17        1.54      0.79 o 
  -1   1   3     2249.18     2308.28     45.48 o 
   0   1   3    11273.87    10166.25    181.62 o 
   1   1   3      931.77     1083.59     12.68 o 
   2   1   3       16.47       26.14      0.98 o 
   3   1   3      127.86      145.39      2.29 o 
   4   1   3       79.08       89.24      1.87 o 
   5   1   3      234.20      285.41      4.88 o 
   6   1   3       77.64       82.43      2.78 o 
   7   1   3        5.73        6.01      1.71 o 
   8   1   3      342.68      357.96      6.55 o 
   9   1   3       53.62       51.05      3.76 o 
  10   1   3      131.07      117.20      5.60 o 
  11   1   3        1.73        1.89      4.14 o 
  12   1   3        0.26       -0.53      4.99 o 
 -12   2   3        1.22        1.14      3.62 o 
 -11   2   3        0.30        0.60      3.18 o 
 -10   2   3       68.84       57.10      4.07 o 
  -9   2   3       63.41       55.87      3.61 o 
  -8   2   3       17.98       12.69      1.97 o 
  -7   2   3      534.25      589.57      8.38 o 
  -6   2   3       52.60       55.66      2.95 o 
  -5   2   3       48.08       46.11      2.05 o 
  -4   2   3       47.77       65.99      1.73 o 
  -3   2   3        2.69        3.20      0.73 o 
  -2   2   3        0.02        0.23      0.62 o 
  -1   2   3     3216.79     3473.63     36.18 o 
   1   2   3     6921.23     7240.96    220.66 o 
   2   2   3       67.79       57.29      1.62 o 
   3   2   3       48.17       46.48      1.98 o 
   4   2   3      221.15      226.28      4.57 o 
   5   2   3      420.56      462.94      5.26 o 
   6   2   3      508.27      534.29      7.73 o 
   7   2   3      385.71      388.31      6.58 o 
   8   2   3       84.69       87.21      3.59 o 
   9   2   3      202.88      192.60      6.28 o 
  10   2   3       37.54       37.70      4.50 o 
  11   2   3       45.08       43.70      4.65 o 
 -11   3   3        3.33        2.54      4.29 o 
 -10   3   3       35.11       25.81      4.36 o 
  -9   3   3       18.75       12.42      3.55 o 
  -8   3   3      407.54      436.59     11.16 o 
  -7   3   3        1.39        2.91      2.73 o 
  -6   3   3       41.68       47.94      2.91 o 
  -5   3   3       14.71       19.95      1.99 o 
  -4   3   3      511.27      631.94      9.46 o 
  -3   3   3     2103.87     2507.90     32.73 o 
  -2   3   3      199.72      193.94      5.11 o 
   0   3   3       86.02       13.77      3.68 o 
   1   3   3      435.23      214.17      9.93 o 
   2   3   3       44.11       50.84      3.01 o 
   3   3   3        1.12        3.05      1.36 o 
   4   3   3       57.80       60.40      2.78 o 
   5   3   3       69.72       78.78      3.27 o 
   6   3   3      570.14      630.40     16.00 o 
   7   3   3     1358.30     1489.99     27.37 o 
   8   3   3       24.88       19.07      3.06 o 
   9   3   3        2.36        5.46      3.16 o 
  10   3   3        0.68       -0.01      3.48 o 
  11   3   3       22.69       24.98      4.52 o 
 -11   4   3        3.11        4.88      5.25 o 
 -10   4   3        6.70        4.11      3.93 o 
  -9   4   3       64.75       65.26      5.57 o 
  -8   4   3        0.59        7.08      3.46 o 
  -7   4   3       26.35       23.90      3.54 o 
  -6   4   3       42.25       56.96      4.20 o 
  -5   4   3       24.76       21.98      2.33 o 
  -4   4   3      675.23      778.06     18.92 o 
  -2   4   3      409.89      502.32     13.98 o 
   0   4   3       50.50        8.77      4.69 o 
   1   4   3      679.18      341.03     13.83 o 
   2   4   3      104.40      156.63     19.42 o 
   3   4   3      340.54      420.64     11.23 o 
   4   4   3      138.55      151.17      6.47 o 
   5   4   3        3.01        1.19      2.00 o 
   6   4   3       84.20       98.41      4.22 o 
   7   4   3      144.34      165.65      6.96 o 
   8   4   3        0.33        1.73      3.54 o 
   9   4   3       22.33       22.30      4.74 o 
  10   4   3        0.10       -0.94      3.56 o 
 -10   5   3        0.80        0.98      4.68 o 
  -9   5   3       49.27       57.80      5.90 o 
  -8   5   3        7.28        8.80      4.52 o 
  -7   5   3      150.19      173.49      7.64 o 
  -6   5   3       11.92       14.91      3.56 o 
  -5   5   3      240.31      276.93     11.34 o 
  -4   5   3      144.16      178.47      6.28 o 
  -3   5   3       44.61       37.97     18.67 o 
  -2   5   3       24.30       37.47      4.23 o 
   0   5   3       29.25        0.94      5.83 o 
   1   5   3      233.67       25.86      4.39 o 
   3   5   3      135.41      147.05      6.88 o 
   4   5   3      140.09      159.60      9.82 o 
   5   5   3      348.23      406.23     13.94 o 
   6   5   3      346.54      436.82     17.08 o 
   7   5   3        0.67        1.04      5.75 o 
   8   5   3      158.14      179.13     12.03 o 
   9   5   3       14.46       21.62      7.64 o 
  10   5   3        8.80       16.08      7.98 o 
  -9   6   3        0.14       -2.07      6.69 o 
  -8   6   3        0.01        1.04      5.25 o 
  -7   6   3       92.67      105.46      8.90 o 
  -6   6   3       10.32       18.09      4.85 o 
  -5   6   3      214.10      267.48     11.83 o 
  -4   6   3      335.76      416.39     14.59 o 
  -2   6   3        1.16        0.05      2.18 o 
   0   6   3       33.27       -0.57     14.02 o 
   1   6   3        6.70        0.54      2.93 o 
   3   6   3        0.02        0.08      2.67 o 
   4   6   3       15.47       19.48      3.56 o 
   5   6   3       32.26       34.47      8.12 o 
   6   6   3       18.52       23.57      7.35 o 
   7   6   3        7.33        3.49      5.75 o 
   8   6   3        7.75        3.96      7.04 o 
   9   6   3       33.13       60.41      9.69 o 
  -8   7   3        0.70        1.70      6.75 o 
  -7   7   3       23.87       22.61      6.22 o 
  -6   7   3        9.16       12.55      5.76 o 
  -5   7   3        1.78        4.89      4.47 o 
  -4   7   3        0.95       -0.76      4.54 o 
  -3   7   3        8.53        8.24      4.68 o 
  -2   7   3       36.31       96.82     11.28 o 
  -1   7   3        7.46        0.70     12.17 o 
   1   7   3        0.18        0.16      3.65 o 
   2   7   3       11.08       17.40     18.42 o 
   3   7   3        6.34        5.47      4.77 o 
   4   7   3        0.20        2.43      8.08 o 
   5   7   3        5.04       12.46      7.53 o 
   6   7   3       17.20       11.55      8.11 o 
   7   7   3        5.13        4.97      7.61 o 
   8   7   3        2.74        1.98      8.15 o 
  -6   8   3       13.01        8.77      6.65 o 
  -5   8   3        1.92        0.49      5.83 o 
  -4   8   3        8.17        1.86      6.06 o 
  -3   8   3        0.33        2.25      8.06 o 
   1   8   3       21.00        0.89      7.44 o 
   2   8   3        0.42       -0.06      4.90 o 
   3   8   3       12.72       14.92     13.62 o 
   4   8   3        5.86       14.09      9.64 o 
   5   8   3        8.32       10.61      8.78 o 
   6   8   3        8.47        9.11      9.53 o 
  -4   9   3        0.15        0.65      9.69 o 
   2   9   3        1.72       -0.78      7.03 o 
   3   9   3        1.33       -0.40      5.77 o 
   4   9   3        0.28        4.47     11.02 o 
 -12   0   4        0.11       -1.03      6.53 o 
 -11   0   4       47.77       47.47      7.46 o 
 -10   0   4       13.18       12.35      4.74 o 
  -9   0   4      124.29      107.60      5.32 o 
  -8   0   4        7.80        4.43      2.30 o 
  -7   0   4       97.07      118.99      4.67 o 
  -6   0   4      651.92      719.68     12.70 o 
  -5   0   4       17.90       18.25      1.85 o 
  -4   0   4      232.42      261.69      5.38 o 
  -3   0   4       16.39       13.29      1.94 o 
  -2   0   4       33.03       37.07      2.50 o 
  -1   0   4     1163.18     1242.75     23.10 o 
   0   0   4     7476.92     6158.85     74.69 o 
   1   0   4     1391.41     1415.87     21.20 o 
   2   0   4      369.81      474.03      7.23 o 
   3   0   4     9407.13     9615.37    142.17 o 
   4   0   4     3014.57     3490.14     36.76 o 
   5   0   4      585.19      638.01      8.26 o 
   6   0   4        0.01        0.02      1.24 o 
   7   0   4       80.99       76.09      4.17 o 
   8   0   4       34.43       32.79      3.54 o 
   9   0   4       73.25       72.53      7.43 o 
  10   0   4      303.91      289.69     14.25 o 
  11   0   4        6.95        4.07      5.84 o 
 -12   1   4       14.19        5.73      4.79 o 
 -11   1   4       42.61       43.05      5.24 o 
 -10   1   4       87.86       83.61      4.49 o 
  -9   1   4       18.97       14.90      2.74 o 
  -8   1   4        0.17       -0.09      1.67 o 
  -7   1   4      298.65      345.61      5.75 o 
  -6   1   4      904.91     1056.23     12.47 o 
  -5   1   4      307.64      386.96      4.87 o 
  -4   1   4       52.65       59.75      1.58 o 
  -3   1   4        9.48       10.09      0.72 o 
  -2   1   4     1054.92     1138.91     12.73 o 
  -1   1   4      423.01      479.41      7.49 o 
   0   1   4      252.43      246.23      2.97 o 
   1   1   4      299.40      283.97     36.27 o 
   2   1   4      135.13      126.90      2.88 o 
   3   1   4       47.33       52.22      1.28 o 
   4   1   4       16.10       18.35      0.90 o 
   5   1   4      102.45      128.13      2.25 o 
   6   1   4      283.24      288.27      5.98 o 
   7   1   4        0.17        0.40      1.59 o 
   8   1   4      109.70      105.86      4.29 o 
   9   1   4        1.02        0.58      2.56 o 
  10   1   4       19.60       19.96      4.34 o 
  11   1   4        5.73        3.06      4.42 o 
 -12   2   4        4.23        3.29      4.93 o 
 -11   2   4        5.95        4.56      4.03 o 
 -10   2   4       18.18        9.53      3.68 o 
  -9   2   4       85.52       82.99      5.49 o 
  -8   2   4       17.26       18.69      3.88 o 
  -7   2   4        0.40        0.27      2.30 o 
  -6   2   4        0.23        0.32      1.37 o 
  -5   2   4      341.59      390.08      5.13 o 
  -4   2   4        2.53        2.62      0.81 o 
  -3   2   4      227.98      248.81      9.51 o 
  -2   2   4      327.35      392.68      6.37 o 
  -1   2   4      593.34      727.53     15.01 o 
   0   2   4      263.06      336.84      8.21 o 
   1   2   4       42.52       45.29     19.10 o 
   2   2   4      579.71      726.13      8.01 o 
   3   2   4        4.48        6.63      0.97 o 
   4   2   4      775.28      907.11     12.39 o 
   5   2   4      496.85      552.32      7.21 o 
   6   2   4       23.94       38.59      6.49 o 
   7   2   4       84.10       75.31      5.17 o 
   8   2   4      184.71      201.36      6.10 o 
   9   2   4       40.80       43.09      3.99 o 
  10   2   4       12.03       11.12      3.62 o 
  11   2   4        4.25        3.27      4.52 o 
 -11   3   4        2.58        2.01      4.29 o 
 -10   3   4        2.86        0.91      3.44 o 
  -9   3   4      187.80      189.66      7.59 o 
  -8   3   4      165.48      164.67      6.76 o 
  -7   3   4      153.53      181.98      6.82 o 
  -6   3   4       22.03       30.83      3.24 o 
  -5   3   4       88.33       86.85      3.17 o 
  -4   3   4       11.41       19.89      2.48 o 
  -3   3   4      214.77      245.88      6.52 o 
  -2   3   4      467.31      607.99      9.52 o 
   0   3   4      118.90      154.87      5.09 o 
   1   3   4      451.76      435.82     15.90 o 
   2   3   4       12.67       18.33      1.52 o 
   3   3   4       67.31       88.55      4.31 o 
   4   3   4       30.71       27.11      2.11 o 
   5   3   4      107.82      113.92      3.85 o 
   6   3   4       79.84       88.11      3.69 o 
   7   3   4      401.01      428.19     11.94 o 
   8   3   4        0.81        1.38      2.60 o 
   9   3   4        0.80        1.18      3.14 o 
  10   3   4        1.45        2.33      3.46 o 
  11   3   4        1.79        2.62      4.15 o 
 -11   4   4        5.04        7.51      5.01 o 
 -10   4   4        4.31        3.70      4.52 o 
  -9   4   4       37.82       42.47      5.02 o 
  -8   4   4       60.32       50.55      4.88 o 
  -7   4   4       85.62       83.49      5.52 o 
  -6   4   4        0.82        0.14      2.56 o 
  -5   4   4       77.67       94.05      4.74 o 
  -4   4   4      175.51      203.34      6.31 o 
  -3   4   4       63.64       72.55      5.73 o 
  -2   4   4      355.78      425.03     12.70 o 
   0   4   4       98.40        0.91      2.48 o 
   1   4   4       72.80       17.04      3.72 o 
   2   4   4        5.81       10.05      5.08 o 
   3   4   4       64.03       93.42      4.37 o 
   4   4   4       17.65       23.99      2.38 o 
   5   4   4        0.02        0.22      2.02 o 
   6   4   4      618.36      633.34     14.25 o 
   7   4   4      233.02      274.05      9.12 o 
   8   4   4       25.34       25.82      4.19 o 
   9   4   4        9.85        9.64      4.33 o 
  10   4   4        2.34        1.14      4.73 o 
 -10   5   4        9.12        5.69      4.67 o 
  -9   5   4       47.91       52.63      6.04 o 
  -8   5   4        5.71        3.34      3.81 o 
  -7   5   4       27.50       30.38      4.17 o 
  -6   5   4        1.29        2.71      2.80 o 
  -5   5   4       41.94       25.63     19.76 o 
  -4   5   4        8.89        4.01      3.11 o 
  -1   5   4       20.09        7.82      9.45 o 
   0   5   4       11.49        1.12      4.17 o 
   1   5   4        6.50        0.44      2.76 o 
   2   5   4       41.82       13.73      5.02 o 
   3   5   4       30.90       34.70      3.49 o 
   4   5   4       64.93       83.36      5.05 o 
   5   5   4      130.81      160.56     10.83 o 
   6   5   4      183.44      222.34     12.45 o 
   7   5   4       11.35       13.29      4.01 o 
   8   5   4       23.82       26.39      4.79 o 
   9   5   4        6.47        7.18      4.58 o 
  10   5   4        0.08        0.93      5.19 o 
  -9   6   4        0.31        1.91      4.52 o 
  -8   6   4        0.05        0.25      6.04 o 
  -7   6   4       30.46       26.33      5.89 o 
  -6   6   4       44.89       31.83      5.97 o 
  -5   6   4      375.43      338.39     13.57 o 
  -4   6   4      188.01      176.08      9.66 o 
  -3   6   4       16.09       18.98      4.67 o 
  -2   6   4        6.85        3.38      4.53 o 
  -1   6   4        1.13        0.76      5.05 o 
   0   6   4        2.90       -0.79      7.17 o 
   1   6   4        3.34       -0.12      3.35 o 
   2   6   4        0.23        0.43      2.78 o 
   3   6   4        3.50        4.60      3.22 o 
   4   6   4      133.22      133.85     11.12 o 
   5   6   4       88.43      105.76     10.26 o 
   6   6   4        0.13        0.53      6.62 o 
   7   6   4        0.00        1.05      6.55 o 
   8   6   4       10.73        8.57      7.44 o 
   9   6   4        3.17        5.26      7.05 o 
  -8   7   4        0.50        0.42      6.74 o 
  -7   7   4        4.17        2.11      6.02 o 
  -6   7   4       57.13       62.06      7.67 o 
  -5   7   4        0.00        0.33      4.83 o 
  -4   7   4       11.01        7.37      4.52 o 
  -3   7   4        0.36       -0.31      4.87 o 
  -2   7   4       37.23       68.72     10.05 o 
   1   7   4        0.00        0.27      5.75 o 
   2   7   4       13.76        1.09      3.20 o 
   4   7   4      237.98      273.63     16.16 o 
   5   7   4       20.26       19.12      8.66 o 
   6   7   4        0.00        0.96      6.93 o 
   7   7   4        5.13       12.92      8.37 o 
  -6   8   4      127.80      175.77     12.04 o 
  -5   8   4       33.00       38.75      7.03 o 
  -4   8   4        2.60        1.27      5.40 o 
  -3   8   4        6.46        1.30      8.17 o 
   1   8   4        3.72       -1.09      8.47 o 
   2   8   4        6.56       -0.45      5.83 o 
   3   8   4        6.05       -0.01      4.63 o 
   4   8   4        4.71        5.94      9.64 o 
   5   8   4        4.37        1.52      9.30 o 
   6   8   4        0.01       -1.08      8.65 o 
  -4   9   4        1.08        2.02     10.32 o 
   2   9   4        8.06       -0.28      5.73 o 
   3   9   4       17.81       39.92     11.93 o 
 -12   1   5        2.53        1.31      4.50 o 
 -11   1   5       11.28        7.18      3.82 o 
 -10   1   5       33.32       30.54      4.09 o 
  -9   1   5        6.49        3.40      2.41 o 
  -8   1   5        7.06        4.83      2.55 o 
  -7   1   5      122.25       96.84      4.61 o 
  -6   1   5      202.00      207.42      3.45 o 
  -5   1   5       11.30        8.58      1.04 o 
  -4   1   5      401.25      421.10      5.05 o 
  -3   1   5      419.00      421.24     11.64 o 
  -2   1   5      188.24      230.61      3.69 o 
  -1   1   5      125.33      149.57      2.19 o 
   0   1   5        0.32        0.76      0.49 o 
   1   1   5       55.48       60.15     19.89 o 
   2   1   5       53.63       64.72      1.67 o 
   3   1   5       23.58       27.42      1.07 o 
   4   1   5      103.34      124.58      2.34 o 
   5   1   5      439.06      495.68      5.82 o 
   6   1   5       46.15       49.71      2.46 o 
   7   1   5       37.80       39.67      3.05 o 
   8   1   5       36.24       35.61      3.25 o 
   9   1   5        0.68       -0.13      3.28 o 
  10   1   5        4.89        4.97      4.02 o 
  11   1   5        1.34        1.53      4.36 o 
 -11   2   5        0.46       -0.54      3.90 o 
 -10   2   5      103.40       68.73      5.29 o 
  -9   2   5       44.27       32.20      3.87 o 
  -8   2   5      226.72      233.08     10.97 o 
  -7   2   5        2.58        1.28      2.29 o 
  -6   2   5      186.96      182.28      6.05 o 
  -5   2   5       19.36       25.53      1.38 o 
  -4   2   5        1.77        3.62      0.85 o 
  -3   2   5      124.69      129.56      6.08 o 
  -2   2   5      257.97      233.71      3.98 o 
  -1   2   5        0.16        2.77      0.83 o 
   0   2   5      122.43      121.58      2.52 o 
   1   2   5        8.94        8.50      3.14 o 
   2   2   5     4211.10     4791.93     44.32 o 
   3   2   5       21.02       22.81      1.30 o 
   4   2   5      201.91      224.61      3.13 o 
   5   2   5       32.50       42.26      1.95 o 
   6   2   5      299.33      334.38     18.01 o 
   7   2   5        4.29        4.22      2.25 o 
   8   2   5      279.98      276.28     17.84 o 
   9   2   5       39.84       33.94      3.82 o 
  10   2   5       37.99       35.44      5.22 o 
  11   2   5        5.70        5.03      4.59 o 
 -11   3   5        0.00       -0.11      4.53 o 
 -10   3   5        0.05       -0.10      3.65 o 
  -9   3   5      103.80      104.38      6.13 o 
  -8   3   5       35.73       29.75      4.10 o 
  -7   3   5      150.97      161.01      6.53 o 
  -6   3   5        9.85        9.46      2.54 o 
  -5   3   5      229.35      285.89      5.51 o 
  -4   3   5      363.26      408.56      7.63 o 
  -3   3   5       34.87       41.19      2.53 o 
  -2   3   5       47.71       42.49      2.27 o 
  -1   3   5      449.81      653.98     16.58 o 
   0   3   5      336.09      387.84      7.06 o 
   1   3   5      115.69       96.20     61.59 o 
   2   3   5        0.32        3.95      1.06 o 
   3   3   5       47.69       32.77      2.23 o 
   4   3   5      258.46      301.54      5.89 o 
   5   3   5        8.62       12.66      2.88 o 
   6   3   5       99.88      122.28      5.68 o 
   7   3   5       24.88       27.86      3.95 o 
   8   3   5        3.66        3.23      3.49 o 
   9   3   5       29.02       29.50      4.93 o 
  10   3   5        0.92        0.70      4.30 o 
  11   3   5       25.94       26.48      6.09 o 
 -11   4   5        0.09        0.96      4.79 o 
 -10   4   5       43.19       43.55      5.71 o 
  -9   4   5        7.96       10.03      4.09 o 
  -8   4   5      157.58      156.61      7.60 o 
  -7   4   5        2.00        1.13      2.86 o 
  -6   4   5        0.33       -0.20      2.58 o 
  -5   4   5        5.79       10.06      2.67 o 
  -4   4   5       15.46       14.67      2.44 o 
  -3   4   5      109.10      111.41      6.36 o 
  -2   4   5        0.82        0.27      1.47 o 
  -1   4   5        0.34       -0.52      1.73 o 
   0   4   5      617.32        3.05      2.90 o 
   2   4   5      494.27      645.92     12.50 o 
   3   4   5        0.95        0.26      1.60 o 
   4   4   5        9.46        7.26      2.77 o 
   5   4   5       81.76      104.93      5.50 o 
   6   4   5      163.80      206.69      7.64 o 
   7   4   5      287.95      317.89     17.57 o 
   8   4   5        1.83        0.65      3.76 o 
   9   4   5        0.02        1.13      4.08 o 
  10   4   5        1.74        0.88      4.51 o 
 -10   5   5       14.86       12.67      5.28 o 
  -9   5   5        8.70        7.06      4.74 o 
  -8   5   5       15.11       21.00      4.50 o 
  -7   5   5        1.77        1.57      3.58 o 
  -6   5   5        1.17        1.06      3.16 o 
  -5   5   5       18.40       24.04      3.35 o 
  -4   5   5        9.52       19.78      4.43 o 
  -3   5   5      148.15      178.98      8.74 o 
  -2   5   5       20.33       39.22      4.81 o 
  -1   5   5        4.79        1.41      2.95 o 
   0   5   5       14.33        0.06      4.01 o 
   1   5   5       52.27        2.52      3.15 o 
   2   5   5       66.30       85.59      5.67 o 
   3   5   5       12.16        6.51      2.79 o 
   4   5   5       19.88       41.51      8.01 o 
   5   5   5      273.80      370.32     16.86 o 
   6   5   5       32.62       33.11      4.50 o 
   7   5   5        1.34        1.85      3.94 o 
   8   5   5        0.08        0.52      4.21 o 
   9   5   5        0.01        0.36      4.25 o 
  -9   6   5        1.05       -0.03      5.08 o 
  -8   6   5        8.98        4.88      4.72 o 
  -7   6   5        0.33       -0.85      5.30 o 
  -6   6   5       50.09       56.56      6.61 o 
  -5   6   5       45.16       54.49      6.61 o 
  -4   6   5       67.40       85.86      7.67 o 
  -3   6   5       46.99       64.98      6.15 o 
  -2   6   5        9.37       13.58      4.13 o 
  -1   6   5       90.28      218.38     14.81 o 
   0   6   5       28.37        0.03      8.33 o 
   1   6   5        3.58        1.16      3.60 o 
   2   6   5       20.83       24.65     12.93 o 
   3   6   5       42.20       51.37      9.12 o 
   4   6   5        6.18        9.27      6.93 o 
   5   6   5      118.29      139.14     11.53 o 
   6   6   5       32.74       29.40      8.41 o 
   7   6   5        5.40        3.86      7.05 o 
   8   6   5        0.97        1.55      6.82 o 
  -8   7   5        0.14       -1.24      6.78 o 
  -7   7   5       46.06       50.57      7.49 o 
  -6   7   5       26.58       27.66      6.64 o 
  -5   7   5        5.74        6.97      4.83 o 
  -4   7   5       69.44       99.83      8.42 o 
  -3   7   5       47.05       60.82      6.99 o 
  -2   7   5       26.72       48.50      9.11 o 
   1   7   5        3.76        0.04      6.68 o 
   2   7   5        4.86       -0.18      5.54 o 
   3   7   5        6.23       10.22      8.92 o 
   4   7   5       55.45      107.80     11.87 o 
   5   7   5        0.00        1.03      7.28 o 
   6   7   5        0.74       -0.67      7.81 o 
   7   7   5        1.84        1.97      7.33 o 
  -6   8   5      120.00      156.53     12.61 o 
  -5   8   5        1.58        1.02      5.42 o 
  -4   8   5        2.04        1.43      6.31 o 
  -3   8   5        0.68        1.71      8.57 o 
   1   8   5        0.05       -0.69     10.37 o 
   2   8   5        2.05       -0.41      6.22 o 
   3   8   5       19.43       23.73     10.44 o 
   4   8   5       16.95       24.08      9.52 o 
   5   8   5        9.16        2.28      9.44 o 
   2   9   5       21.04        0.30      7.64 o 
 -12   0   6       30.07       10.99      7.00 o 
 -11   0   6      165.39      128.94     10.19 o 
 -10   0   6       63.64       58.31      6.96 o 
  -9   0   6       48.57       46.04      6.13 o 
  -8   0   6      818.39      731.01     20.81 o 
  -7   0   6      188.40      187.10      8.70 o 
  -6   0   6       70.03       63.73      3.02 o 
  -5   0   6       59.11       56.95      2.66 o 
  -4   0   6       25.17        8.67      8.69 o 
  -3   0   6      324.41      368.47      6.39 o 
  -2   0   6      699.60      721.60     10.44 o 
  -1   0   6      435.11      554.66      9.37 o 
   0   0   6        1.01       -0.21      0.68 o 
   1   0   6      403.28      486.08      6.77 o 
   2   0   6        9.44       11.20      1.32 o 
   3   0   6     1887.28     2171.82     28.33 o 
   4   0   6      607.53      769.14     11.80 o 
   5   0   6        1.48        2.61      1.35 o 
   6   0   6      159.53      182.98      4.06 o 
   7   0   6       95.01       94.81      7.23 o 
   8   0   6      331.15      343.67     14.50 o 
   9   0   6        0.95        2.23      5.35 o 
  10   0   6        2.35        0.29      5.40 o 
  11   0   6        1.47        1.94      6.94 o 
 -12   1   6       36.63       26.18      5.65 o 
 -11   1   6       43.24       33.96      5.15 o 
 -10   1   6        0.02        1.06      3.51 o 
  -9   1   6        7.89        5.31      3.00 o 
  -8   1   6      100.77      101.32      5.32 o 
  -7   1   6        0.00        1.42      2.18 o 
  -6   1   6       48.67       45.39      2.23 o 
  -5   1   6        7.46        6.16      1.28 o 
  -4   1   6       68.33       80.50      2.44 o 
  -3   1   6      209.52      249.55      4.19 o 
  -2   1   6       95.60      120.08      2.65 o 
  -1   1   6     1171.07     1247.68     22.66 o 
   0   1   6      188.15      201.20      4.39 o 
   1   1   6      291.28      327.89     14.30 o 
   2   1   6       81.29       84.92      2.05 o 
   3   1   6       74.09       79.43      2.13 o 
   4   1   6       72.30       86.82      1.92 o 
   5   1   6        9.36       10.74      1.31 o 
   6   1   6       85.06       81.55      3.83 o 
   7   1   6       27.07       21.07      2.80 o 
   8   1   6       72.68       78.77      5.29 o 
   9   1   6        0.10        0.62      3.54 o 
  10   1   6        9.56        7.55      4.35 o 
  11   1   6       10.46       11.61      5.14 o 
 -11   2   6        0.16        0.94      4.04 o 
 -10   2   6       22.63       22.21      4.21 o 
  -9   2   6       13.86        9.35      3.20 o 
  -8   2   6      411.61      385.89     10.98 o 
  -7   2   6       46.59       57.03      3.99 o 
  -6   2   6       29.18       26.04      2.94 o 
  -5   2   6       61.11       61.10      2.56 o 
  -4   2   6       46.42       44.76      2.21 o 
  -3   2   6       69.33       81.12      2.60 o 
  -2   2   6       15.58       21.07      1.73 o 
  -1   2   6      152.17      187.90      2.86 o 
   0   2   6        0.32        0.39      0.69 o 
   1   2   6     1799.08     1962.15     44.17 o 
   2   2   6     1604.24     1962.35     22.34 o 
   3   2   6       32.76       44.81      1.53 o 
   4   2   6        0.68        1.25      1.08 o 
   5   2   6        6.34        6.92      1.36 o 
   6   2   6        3.80        3.33      2.52 o 
   7   2   6      217.34      229.73      7.95 o 
   8   2   6      111.00      111.65      6.16 o 
   9   2   6        0.00        0.63      3.73 o 
  10   2   6        2.59        3.45      4.12 o 
  11   2   6       14.66       13.51      5.55 o 
 -11   3   6        5.23        4.15      4.52 o 
 -10   3   6        2.45        1.08      3.79 o 
  -9   3   6       45.03       40.72      4.47 o 
  -8   3   6        6.48        3.33      3.07 o 
  -7   3   6       33.89       35.55      3.97 o 
  -6   3   6      173.20      177.13      8.31 o 
  -5   3   6        0.48        0.24      1.46 o 
  -4   3   6        0.08       -0.15      1.29 o 
  -3   3   6       41.17       65.85      2.58 o 
  -2   3   6        1.58        0.24      0.84 o 
  -1   3   6       79.88       64.11      4.61 o 
   0   3   6     2317.14     2824.79     47.84 o 
   1   3   6       89.26      113.90      3.51 o 
   2   3   6      107.56      134.29      2.88 o 
   3   3   6        0.01        0.16      1.33 o 
   4   3   6        0.02        0.30      2.20 o 
   5   3   6       22.21       24.80      3.37 o 
   6   3   6       36.47       40.55      4.16 o 
   7   3   6      196.35      224.57      9.81 o 
   8   3   6        3.82        2.02      3.40 o 
   9   3   6        5.92        3.85      4.14 o 
  10   3   6       78.67       93.50      7.09 o 
 -10   4   6       12.85        9.93      4.66 o 
  -9   4   6       23.89       22.76      4.55 o 
  -8   4   6       34.71       40.49      4.89 o 
  -7   4   6       14.40        7.61      3.30 o 
  -6   4   6       77.84       76.63      5.01 o 
  -5   4   6        7.63        7.94      2.67 o 
  -4   4   6       11.50       14.53      1.89 o 
  -3   4   6       62.00       66.72      3.02 o 
  -2   4   6        5.59        3.44      1.85 o 
  -1   4   6        0.65       -0.63      1.57 o 
   0   4   6     1459.65     1727.19     41.32 o 
   1   4   6       12.62       10.25      4.71 o 
   2   4   6      342.16      454.66      7.85 o 
   3   4   6       23.69       23.04      3.22 o 
   4   4   6       33.05       38.50      4.27 o 
   5   4   6       15.52       16.49      3.40 o 
   6   4   6        3.49        2.41      3.03 o 
   7   4   6      172.72      196.15      8.16 o 
   8   4   6        3.16        1.24      3.73 o 
   9   4   6        1.25        2.33      4.66 o 
  10   4   6        3.80        3.30      5.16 o 
 -10   5   6        6.01        1.74      5.18 o 
  -9   5   6       40.56       43.25      5.67 o 
  -8   5   6       14.52       20.80      4.72 o 
  -7   5   6        4.18        3.83      3.54 o 
  -6   5   6        2.74        1.87      3.08 o 
  -5   5   6      188.91      238.01      7.95 o 
  -4   5   6       31.57       32.80      4.82 o 
  -3   5   6       21.12       26.00      4.70 o 
  -2   5   6        0.99        2.09      3.49 o 
  -1   5   6       30.55       23.22      4.22 o 
   0   5   6       61.42       76.19     81.31 o 
   1   5   6      188.77       63.08      8.33 o 
   3   5   6       36.92       32.23      7.47 o 
   4   5   6       17.17       11.77      6.40 o 
   5   5   6       25.62       21.45      3.94 o 
   6   5   6        0.42        1.84      3.66 o 
   7   5   6        0.38        0.51      4.01 o 
   8   5   6        7.01        6.71      4.36 o 
   9   5   6        3.73        2.43      4.79 o 
  -9   6   6        0.61        0.41      4.89 o 
  -8   6   6        2.55        2.62      4.19 o 
  -7   6   6        3.41        4.48      3.80 o 
  -6   6   6        5.78        4.84      4.58 o 
  -5   6   6       26.42       31.23      5.96 o 
  -4   6   6       69.20       73.86      7.05 o 
  -3   6   6      190.94      230.61     11.24 o 
  -2   6   6       18.26       11.07      4.73 o 
  -1   6   6      188.70      444.42     19.15 o 
   0   6   6       25.16        1.15      9.61 o 
   1   6   6       53.43        6.66      6.20 o 
   2   6   6        4.56        4.18      5.51 o 
   3   6   6        2.77        3.13      7.13 o 
   4   6   6       31.63       42.20      9.19 o 
   5   6   6      165.14      170.93     13.52 o 
   6   6   6       38.64       48.56      9.49 o 
   7   6   6        9.10       10.44      7.12 o 
   8   6   6        0.85        0.52      7.71 o 
  -7   7   6        8.27       12.18      6.82 o 
  -6   7   6        0.01        0.41      5.59 o 
  -5   7   6       12.54       16.95      6.03 o 
  -4   7   6        0.29        1.27      4.99 o 
  -3   7   6       75.81      106.73      9.63 o 
  -2   7   6        5.55       13.48      7.28 o 
   1   7   6        2.61        0.70      7.84 o 
   2   7   6        0.65        0.71      6.77 o 
   3   7   6      122.28      181.15     15.81 o 
   4   7   6       65.05       74.16     11.63 o 
   5   7   6       17.53       20.78      9.18 o 
   6   7   6        0.35        1.45      7.99 o 
   7   7   6       17.46       26.56      9.62 o 
  -6   8   6        6.69        4.94      6.98 o 
  -5   8   6       26.44       28.47      7.51 o 
  -4   8   6        1.67        0.63      5.81 o 
  -3   8   6        2.75        1.61      7.71 o 
   1   8   6        3.34        0.80     13.89 o 
   2   8   6        0.34        0.48      7.85 o 
   3   8   6       43.60       78.87     14.05 o 
   4   8   6       45.26       58.11     12.25 o 
   5   8   6        1.54       -0.07      8.45 o 
   2   9   6       25.61       18.48     14.03 o 
 -11   1   7        7.46        3.25      4.07 o 
 -10   1   7       10.00        9.44      3.58 o 
  -9   1   7       55.77       48.45      4.48 o 
  -8   1   7      396.87      391.05     10.06 o 
  -7   1   7        2.92        4.57      2.32 o 
  -6   1   7        9.41       13.44      1.73 o 
  -5   1   7        0.73        0.23      1.27 o 
  -4   1   7        0.22        0.04      1.09 o 
  -3   1   7     2142.48     2392.42     40.41 o 
  -2   1   7      538.37      678.25      7.32 o 
  -1   1   7      498.47      569.73      6.31 o 
   0   1   7      509.11      574.96      8.26 o 
   1   1   7        2.43        5.12      0.86 o 
   2   1   7       97.60      105.22      2.37 o 
   3   1   7      115.63      162.65      3.53 o 
   4   1   7        0.94        0.13      1.07 o 
   5   1   7       20.17       22.81      1.65 o 
   6   1   7       84.95       82.60      3.34 o 
   7   1   7      183.29      190.28      7.31 o 
   8   1   7       98.94       97.77      6.11 o 
   9   1   7       10.85        7.76      4.17 o 
  10   1   7        1.83        0.85      4.28 o 
  11   1   7       17.90       20.17      5.68 o 
 -11   2   7        2.24        2.80      4.20 o 
 -10   2   7       13.86        9.19      3.92 o 
  -9   2   7      212.30      193.44      7.73 o 
  -8   2   7       23.45       23.42      3.64 o 
  -7   2   7        3.65        4.34      2.79 o 
  -6   2   7        9.41        8.48      1.76 o 
  -5   2   7        6.33        8.34      1.54 o 
  -4   2   7       36.51       43.80      4.32 o 
  -3   2   7       98.87      105.65      3.70 o 
  -2   2   7       10.35       15.11      2.68 o 
  -1   2   7      147.95      145.39      2.56 o 
   0   2   7       24.46       37.80      1.46 o 
   1   2   7       53.58       59.89      2.02 o 
   2   2   7      163.77      204.15     12.26 o 
   3   2   7      206.14      260.98      4.16 o 
   4   2   7       11.50        8.40      1.33 o 
   5   2   7       28.94       29.46      1.86 o 
   6   2   7       83.28       65.11      3.32 o 
   7   2   7       89.82       88.92      5.70 o 
   8   2   7        5.84        6.51      3.67 o 
   9   2   7        0.03        1.28      3.94 o 
  10   2   7        4.16        3.68      4.65 o 
 -11   3   7       12.03       11.09      4.60 o 
 -10   3   7        4.18        2.08      3.88 o 
  -9   3   7        0.99        1.47      3.22 o 
  -8   3   7        0.76        0.61      3.21 o 
  -7   3   7       84.45       82.59      5.31 o 
  -6   3   7      233.72      225.06     11.47 o 
  -5   3   7       24.93       20.92      2.09 o 
  -4   3   7      255.74      266.75      7.13 o 
  -3   3   7       12.07       17.93      1.70 o 
  -2   3   7       79.43      113.48      3.20 o 
  -1   3   7      367.07      365.19      8.03 o 
   0   3   7      622.45      774.11     10.32 o 
   1   3   7      227.30      254.80      5.48 o 
   2   3   7      405.00      428.66     51.00 o 
   3   3   7        1.62        0.20      1.50 o 
   4   3   7        0.86        0.32      1.71 o 
   5   3   7        1.46        1.94      2.77 o 
   6   3   7        0.48        2.06      2.96 o 
   7   3   7       48.61       52.82      7.08 o 
   8   3   7        2.33        1.14      3.61 o 
   9   3   7        1.26        0.97      4.27 o 
  10   3   7        2.51        3.11      4.95 o 
 -10   4   7        1.98        2.35      4.18 o 
  -9   4   7       45.90       47.15      5.34 o 
  -8   4   7       14.13       12.18      3.94 o 
  -7   4   7       32.94       37.60      4.49 o 
  -6   4   7       42.33       43.00      4.14 o 
  -5   4   7      121.95      141.47      4.27 o 
  -4   4   7      138.70      140.82      8.02 o 
  -3   4   7       16.40       12.82      1.86 o 
  -2   4   7       11.90        7.96      2.05 o 
  -1   4   7       38.73       40.17     11.51 o 
   0   4   7        3.93        0.29      1.49 o 
   1   4   7      234.98      302.26      9.00 o 
   2   4   7       63.40       56.23     10.31 o 
   3   4   7       24.71       29.90      3.56 o 
   4   4   7        8.94        5.73      2.77 o 
   5   4   7        3.83        4.38      3.50 o 
   6   4   7       14.52       18.45      3.74 o 
   7   4   7       66.07       71.21      5.87 o 
   8   4   7        0.30       -0.16      3.97 o 
   9   4   7       17.96       23.85      5.62 o 
  -9   5   7       25.88       31.97      5.63 o 
  -8   5   7        2.54        2.92      4.23 o 
  -7   5   7        4.34        2.62      3.54 o 
  -6   5   7        6.46        5.24      3.29 o 
  -5   5   7       91.13      121.33      6.28 o 
  -4   5   7      213.90      226.98     10.74 o 
  -3   5   7        5.74       11.43      4.05 o 
  -2   5   7      243.23      287.56     11.48 o 
  -1   5   7       17.08       20.50      4.48 o 
   0   5   7       91.66      144.67     89.56 o 
   1   5   7       63.27       16.30      5.83 o 
   2   5   7       20.56       22.72      6.16 o 
   3   5   7       50.79       61.05      8.86 o 
   4   5   7        3.24        4.02      3.19 o 
   5   5   7       45.81       53.11      5.22 o 
   6   5   7        0.16        0.15      3.62 o 
   7   5   7       10.51       15.38      4.40 o 
   8   5   7        4.61        6.63      4.54 o 
   9   5   7        6.33        3.91      4.77 o 
  -8   6   7        1.84        0.47      4.43 o 
  -7   6   7        0.98        0.87      4.02 o 
  -6   6   7        0.00        2.18      5.14 o 
  -5   6   7        7.19        4.23      4.99 o 
  -4   6   7       44.51       52.79      6.21 o 
  -3   6   7       45.67       71.91      7.09 o 
  -2   6   7       49.36       78.24      7.33 o 
  -1   6   7      150.57      219.93     12.80 o 
   0   6   7       49.26        1.34     10.32 o 
   1   6   7       55.42        7.49      6.64 o 
   2   6   7        3.77       -0.81      5.94 o 
   3   6   7        7.21        8.46      7.38 o 
   4   6   7        6.87        5.14      7.15 o 
   5   6   7      138.92      149.67     12.59 o 
   6   6   7       35.80       42.45      9.66 o 
   7   6   7        1.31        2.27      7.13 o 
   8   6   7        4.82        6.46      7.75 o 
  -7   7   7        0.84        1.92      6.45 o 
  -6   7   7       14.09       17.22      6.58 o 
  -5   7   7        0.03       -0.70      5.35 o 
  -4   7   7        3.60        4.39      5.31 o 
  -3   7   7       14.66       16.24      5.55 o 
  -2   7   7       28.52       34.77      8.50 o 
   1   7   7        2.16        0.34      8.77 o 
   2   7   7        1.39       -0.11      6.61 o 
   3   7   7       23.74       24.73      9.62 o 
   4   7   7        1.23       -0.08      7.88 o 
   5   7   7        0.09        1.05      7.54 o 
   6   7   7       36.58       55.15     11.04 o 
  -5   8   7       10.07       16.05      7.28 o 
  -4   8   7        2.08        1.75      6.66 o 
  -3   8   7        1.02        0.30      8.78 o 
   1   8   7        2.06       -1.43     13.81 o 
   2   8   7        0.54       -0.34      9.57 o 
   3   8   7        3.01        5.20     10.94 o 
   4   8   7       60.16       66.73     13.03 o 
 -11   0   8       80.14       63.10      8.17 o 
 -10   0   8       54.33       48.95      7.45 o 
  -9   0   8       21.94       21.14      5.61 o 
  -8   0   8      123.91      128.37      8.42 o 
  -7   0   8      563.34      530.59     16.43 o 
  -6   0   8        0.62        0.12      1.84 o 
  -5   0   8        1.09        1.22      1.60 o 
  -4   0   8        6.58        0.92      1.31 o 
  -3   0   8      609.95      616.44     24.43 o 
  -2   0   8      130.19      162.18      3.46 o 
  -1   0   8     1016.05     1125.49     17.93 o 
   0   0   8       41.95       49.22      2.07 o 
   1   0   8      995.05     1140.01     27.08 o 
   2   0   8        4.75        7.42      1.09 o 
   3   0   8      860.60      943.56     14.26 o 
   4   0   8       95.16      108.38      4.02 o 
   5   0   8       87.61       81.21      3.76 o 
   6   0   8       55.03       52.92      3.33 o 
   7   0   8       14.27       11.45      4.56 o 
   8   0   8        2.63        0.27      4.78 o 
   9   0   8       60.07       55.01      7.64 o 
  10   0   8        5.90        2.56      6.30 o 
 -11   1   8        2.42        1.46      3.93 o 
 -10   1   8        4.31        4.60      3.62 o 
  -9   1   8       20.48       19.29      3.79 o 
  -8   1   8      215.62      211.38      7.43 o 
  -7   1   8       49.39       52.98      3.96 o 
  -6   1   8       15.77       16.04      1.89 o 
  -5   1   8       61.37       51.84      3.63 o 
  -4   1   8       51.42       55.52      2.46 o 
  -3   1   8      229.81      246.59      4.46 o 
  -2   1   8     1489.78     1707.89     47.34 o 
  -1   1   8     1553.89     1779.41     19.47 o 
   0   1   8      353.60      433.51      8.41 o 
   1   1   8       24.86       21.65      1.20 o 
   2   1   8       28.83       23.70      1.28 o 
   3   1   8      209.27      234.78      3.94 o 
   4   1   8      122.45      118.31      3.18 o 
   5   1   8        0.78        1.37      1.36 o 
   6   1   8        6.51        7.15      1.96 o 
   7   1   8       19.97       18.61      3.71 o 
   8   1   8       97.52       90.90      6.34 o 
   9   1   8       33.44       29.23      5.19 o 
  10   1   8        8.87        8.92      5.05 o 
 -11   2   8        9.31        7.17      4.52 o 
 -10   2   8        0.50        0.17      3.87 o 
  -9   2   8        0.49        0.38      3.17 o 
  -8   2   8       47.07       44.61      4.19 o 
  -7   2   8      237.21      250.20      7.77 o 
  -6   2   8       85.27       96.00      3.51 o 
  -5   2   8        3.47        3.00      1.52 o 
  -4   2   8        2.64        4.35      1.44 o 
  -3   2   8        1.65        0.74      1.23 o 
  -2   2   8      253.68      284.06      4.95 o 
  -1   2   8       60.29       69.63      1.89 o 
   0   2   8      116.35      141.21      2.55 o 
   1   2   8       49.21       62.89      2.22 o 
   2   2   8      161.61      150.95     38.24 o 
   3   2   8       41.44       54.74      2.23 o 
   4   2   8      124.43      147.18      4.18 o 
   5   2   8        2.14        1.84      1.43 o 
   6   2   8       16.39       16.60      3.25 o 
   7   2   8        0.92        1.29      3.25 o 
   8   2   8       95.24       97.89      7.24 o 
   9   2   8       13.39       13.26      4.69 o 
  10   2   8        2.78        2.25      5.04 o 
 -10   3   8        0.00       -0.32      4.13 o 
  -9   3   8        2.00        0.70      3.42 o 
  -8   3   8       42.42       48.06      4.45 o 
  -7   3   8       19.80       21.54      3.58 o 
  -6   3   8      294.10      320.75      8.85 o 
  -5   3   8      170.17      195.81      8.79 o 
  -4   3   8       17.92       25.20      2.11 o 
  -3   3   8       12.66       24.77      2.31 o 
  -2   3   8       43.72       50.74      2.54 o 
  -1   3   8       76.76       70.46      2.73 o 
   0   3   8      223.94      273.59      6.20 o 
   1   3   8      195.98      249.53      6.01 o 
   2   3   8       61.52       69.92     26.05 o 
   3   3   8        8.83        3.92      1.76 o 
   4   3   8       24.80       33.82      2.66 o 
   5   3   8       35.59       40.09      2.93 o 
   6   3   8        3.45        3.34      3.21 o 
   7   3   8       10.98       12.18      3.87 o 
   8   3   8        0.38        0.31      4.05 o 
   9   3   8       19.56       17.55      5.14 o 
  10   3   8       69.59       83.14      7.59 o 
 -10   4   8        1.28        1.53      4.44 o 
  -9   4   8        2.19        1.68      3.95 o 
  -8   4   8        0.08        0.00      3.32 o 
  -7   4   8        0.31       -0.04      2.99 o 
  -6   4   8       17.12       13.02      3.51 o 
  -5   4   8      396.26      487.92      8.34 o 
  -4   4   8      142.19      155.83      4.38 o 
  -3   4   8        6.92       10.32      1.90 o 
  -2   4   8        6.75        5.52      1.80 o 
  -1   4   8       23.07       22.27      7.16 o 
   0   4   8       62.02       75.32      6.11 o 
   1   4   8      417.56      529.84     40.97 o 
   2   4   8        0.50       -0.24      1.79 o 
   3   4   8       33.70       39.18      2.84 o 
   4   4   8        0.65        0.26      2.84 o 
   5   4   8       20.49       29.01      4.21 o 
   6   4   8        9.04       10.31      3.70 o 
   7   4   8        0.41       -0.01      3.92 o 
   8   4   8        0.59       -0.17      4.40 o 
   9   4   8       13.73       13.02      5.41 o 
  -9   5   8        1.05        2.22      4.28 o 
  -8   5   8        1.79       -0.29      3.91 o 
  -7   5   8        2.87        4.41      4.24 o 
  -6   5   8        4.09        3.12      3.31 o 
  -5   5   8       40.57       40.93      4.24 o 
  -4   5   8      171.61      190.23      7.33 o 
  -3   5   8       38.34       40.98      5.89 o 
  -2   5   8        1.00        0.43      3.92 o 
  -1   5   8       69.58       96.39     51.59 o 
   0   5   8      260.10      306.83    185.83 o 
   1   5   8       28.01       15.79      5.85 o 
   2   5   8       61.72       58.30      8.72 o 
   3   5   8        0.39       -1.68      6.10 o 
   4   5   8       17.56       16.94      4.01 o 
   5   5   8       86.22      114.91     11.98 o 
   6   5   8        0.20        0.63      3.80 o 
   7   5   8        0.00        0.07      4.23 o 
   8   5   8        5.06        3.15      5.01 o 
  -8   6   8        0.13        0.68      4.85 o 
  -7   6   8       28.89       29.50      5.28 o 
  -6   6   8        0.27       -0.03      4.74 o 
  -5   6   8       35.48       44.62      6.52 o 
  -4   6   8       29.27       46.43      6.84 o 
  -3   6   8      171.04      201.27     11.64 o 
  -2   6   8      300.58      345.77     14.30 o 
  -1   6   8       47.94       72.08      7.84 o 
   0   6   8       51.51        0.54      9.28 o 
   1   6   8        9.91        1.15      6.86 o 
   2   6   8       10.57       23.84      8.35 o 
   3   6   8        1.73        1.58      7.86 o 
   4   6   8       14.68       18.15      8.06 o 
   5   6   8       11.29        6.89      7.41 o 
   6   6   8        9.11        5.04      8.11 o 
   7   6   8       26.39       32.61     10.24 o 
  -7   7   8        1.13        0.12      6.64 o 
  -6   7   8        5.44       11.43      6.66 o 
  -5   7   8        4.14        2.09      5.13 o 
  -4   7   8        5.47        4.61      5.59 o 
  -3   7   8       52.62       65.64      7.65 o 
  -2   7   8        2.25        0.80      7.00 o 
  -1   7   8       77.58     1182.90     89.49 o 
   1   7   8        1.57        0.16      8.01 o 
   2   7   8       17.65       29.84     11.31 o 
   3   7   8       13.58       13.97     10.05 o 
   4   7   8        0.82        0.89      8.89 o 
   5   7   8        0.69        1.75      7.97 o 
   6   7   8       26.01       40.82     10.16 o 
  -5   8   8        0.00        2.44      6.16 o 
  -4   8   8        0.87       -0.20      6.76 o 
  -3   8   8       21.84       29.96      9.30 o 
   1   8   8        0.14       -1.53     24.31 o 
   2   8   8        0.50       -2.09     14.32 o 
   3   8   8        5.24        6.26     10.87 o 
   4   8   8       34.69       44.02     11.63 o 
 -11   1   9        0.13       -0.77      4.20 o 
 -10   1   9       46.44       39.44      4.78 o 
  -9   1   9        0.08        0.66      3.46 o 
  -8   1   9       74.30       63.80      4.66 o 
  -7   1   9      831.99      840.92     23.72 o 
  -6   1   9       41.43       40.10      2.48 o 
  -5   1   9        1.25        2.53      1.50 o 
  -4   1   9        7.78        6.27      1.50 o 
  -3   1   9      647.48      721.60     20.04 o 
  -2   1   9      898.10      992.64     25.44 o 
  -1   1   9      264.87      308.27      4.32 o 
   0   1   9       87.61       95.52      1.96 o 
   1   1   9      836.64      897.44      8.71 o 
   2   1   9        0.36        0.79      0.99 o 
   3   1   9       60.34       66.50      2.44 o 
   4   1   9       30.17       32.03      1.93 o 
   5   1   9        2.31        1.62      1.47 o 
   6   1   9       62.46       57.52      3.83 o 
   7   1   9       98.49       94.15      5.96 o 
   8   1   9      105.98      107.52      7.28 o 
   9   1   9      112.58      112.66      7.55 o 
  10   1   9        4.51        3.95      4.83 o 
 -11   2   9        5.86        6.32      4.60 o 
 -10   2   9       12.78        8.92      4.11 o 
  -9   2   9        3.35        2.33      3.61 o 
  -8   2   9        2.05        2.66      3.05 o 
  -7   2   9      230.89      251.87     17.68 o 
  -6   2   9      143.03      146.19      4.95 o 
  -5   2   9      148.35      156.98      8.82 o 
  -4   2   9        3.43        0.99      1.44 o 
  -3   2   9      105.97      117.67      3.90 o 
  -2   2   9       15.00       14.56      2.97 o 
  -1   2   9      232.02      227.96     29.72 o 
   0   2   9      161.70      201.71      3.75 o 
   1   2   9       55.51       58.44      2.31 o 
   2   2   9      144.66      158.37      8.44 o 
   3   2   9       55.50       49.97      2.18 o 
   4   2   9        1.70        1.68      1.46 o 
   5   2   9       21.42       16.51      1.87 o 
   6   2   9      110.85       90.92      3.92 o 
   7   2   9       11.22       13.48      3.85 o 
   8   2   9        0.23        2.29      3.85 o 
   9   2   9        0.55       -0.19      4.42 o 
  10   2   9        2.60        3.97      5.39 o 
 -10   3   9        5.60        4.04      4.38 o 
  -9   3   9        0.79        1.48      3.41 o 
  -8   3   9        0.03       -0.56      3.20 o 
  -7   3   9        0.59        1.06      2.75 o 
  -6   3   9      123.44      144.51      9.89 o 
  -5   3   9       36.69       39.82     18.06 o 
  -4   3   9      547.53      630.57     11.83 o 
  -3   3   9      129.52      134.41     20.76 o 
  -2   3   9        4.36        2.79      1.37 o 
  -1   3   9      121.32      122.07      3.48 o 
   0   3   9       14.63       11.71      1.60 o 
   1   3   9      259.64      273.34      4.88 o 
   2   3   9      117.48      134.22      4.11 o 
   3   3   9       72.20       77.15      3.49 o 
   4   3   9       72.70       72.98      2.89 o 
   5   3   9        3.24        2.67      2.24 o 
   6   3   9       11.43       10.98      3.62 o 
   7   3   9        3.06        2.17      3.67 o 
   8   3   9       19.86       23.78      4.93 o 
   9   3   9        7.45        9.18      4.99 o 
 -10   4   9       23.95       27.70      5.45 o 
  -9   4   9        8.54        8.11      4.35 o 
  -8   4   9        6.83        6.19      4.08 o 
  -7   4   9       50.06       66.95      5.21 o 
  -6   4   9        9.85        9.98      3.40 o 
  -5   4   9      276.86      189.60     83.63 o 
  -4   4   9      256.26      336.32      8.73 o 
  -3   4   9       68.29       98.29      3.83 o 
  -2   4   9      105.78      115.68      8.85 o 
  -1   4   9       45.94       51.27      3.35 o 
   0   4   9        3.62        3.60      1.83 o 
   1   4   9        2.05        1.34      1.59 o 
   2   4   9       14.10       15.66      2.28 o 
   3   4   9       12.04       18.75      2.50 o 
   4   4   9        0.96        0.31      2.28 o 
   5   4   9       37.23       40.95      4.71 o 
   6   4   9      122.97      130.81      7.24 o 
   7   4   9       41.38       46.26      8.28 o 
   8   4   9       26.05       26.78      5.39 o 
   9   4   9       21.07       24.15      5.79 o 
  -9   5   9        0.54        1.71      4.59 o 
  -8   5   9       20.68       17.89      4.70 o 
  -7   5   9       33.46       39.51      5.04 o 
  -6   5   9       60.43       75.99      5.55 o 
  -5   5   9       50.88       53.37      4.69 o 
  -4   5   9        4.30        3.73      2.41 o 
  -3   5   9       19.11       33.05      3.63 o 
  -2   5   9       15.71       14.40      3.03 o 
  -1   5   9       42.92       52.60     13.62 o 
   0   5   9      405.85      528.99     17.79 o 
   1   5   9       47.24      125.93    134.63 o 
   2   5   9        8.69       10.56      7.15 o 
   3   5   9        0.84        1.03      3.21 o 
   4   5   9       12.56       12.35      4.04 o 
   5   5   9       70.03       84.11      6.28 o 
   6   5   9       91.15       98.91      7.07 o 
   7   5   9        7.45        8.56      4.95 o 
   8   5   9        0.79        1.47      4.86 o 
  -8   6   9        1.43        3.12      5.10 o 
  -7   6   9        0.13        0.53      4.24 o 
  -6   6   9        0.00        0.09      4.11 o 
  -5   6   9       10.24       10.63      5.43 o 
  -4   6   9       49.86       52.89      6.94 o 
  -3   6   9      144.99      184.92     10.68 o 
  -2   6   9        0.06        0.99      4.78 o 
  -1   6   9       11.14       24.39      6.57 o 
   0   6   9        5.09       18.35     21.01 o 
   1   6   9       24.85       28.42      8.42 o 
   2   6   9        2.44        3.28      7.83 o 
   3   6   9        0.21        0.23      8.24 o 
   4   6   9        0.25        0.82      7.54 o 
   5   6   9        9.87       13.17      8.11 o 
   6   6   9       11.41       19.76      8.73 o 
   7   6   9       41.83       50.40     11.36 o 
  -6   7   9        0.19        1.54      6.41 o 
  -5   7   9        1.59        3.14      5.66 o 
  -4   7   9       38.70       52.18      7.43 o 
  -3   7   9        6.60        8.15      5.65 o 
  -2   7   9        3.28        9.76      6.72 o 
  -1   7   9       44.28      237.36     32.25 o 
   2   7   9        2.21        2.53     11.59 o 
   3   7   9        2.54        1.84      9.19 o 
   4   7   9        2.85        0.54      9.16 o 
   5   7   9        0.72        0.27      8.19 o 
  -4   8   9        9.37        9.20      7.75 o 
  -3   8   9       12.26        5.83     10.17 o 
  -2   8   9        0.22       -7.41     42.65 o 
   1   8   9       15.18       44.94     38.15 o 
   2   8   9        1.20        1.51     16.56 o 
   3   8   9        3.56        3.46     11.15 o 
 -11   0  10        0.00       -1.26      6.73 o 
 -10   0  10       12.37        8.48      5.69 o 
  -9   0  10       31.43       27.89      6.44 o 
  -8   0  10     1516.72     1534.39     37.76 o 
  -7   0  10     1053.61     1165.36     34.17 o 
  -6   0  10       42.38       37.13     12.48 o 
  -5   0  10        0.48        0.04      2.00 o 
  -4   0  10       87.09       98.41      4.02 o 
  -3   0  10      328.83      357.21      7.14 o 
  -2   0  10      493.67      567.57      8.06 o 
  -1   0  10       47.09       60.94      4.16 o 
   0   0  10       50.48       45.43      3.33 o 
   2   0  10        2.46        1.69      1.78 o 
   3   0  10      131.70      139.71      4.76 o 
   4   0  10       14.76        9.44      2.40 o 
   5   0  10       47.50       46.69      3.46 o 
   6   0  10      121.85      132.13      5.23 o 
   7   0  10      690.02      623.23     21.01 o 
   8   0  10        0.06       -0.19      5.10 o 
   9   0  10        0.18       -0.90      6.24 o 
 -10   1  10        0.17        0.11      3.65 o 
  -9   1  10       77.18       76.24      5.61 o 
  -8   1  10       24.37       23.21      4.07 o 
  -7   1  10       76.02       68.02      6.47 o 
  -6   1  10        7.05        6.42      1.63 o 
  -5   1  10       21.09       19.66      2.07 o 
  -4   1  10       31.25       34.08      1.85 o 
  -3   1  10      187.90      217.92      5.88 o 
  -2   1  10       50.55       53.80      1.93 o 
  -1   1  10      262.06      294.05      3.60 o 
   0   1  10        2.92        2.93      1.06 o 
   1   1  10       49.40       53.28      1.88 o 
   2   1  10       57.80       41.98      7.88 o 
   3   1  10       48.11       53.51      2.34 o 
   4   1  10       32.97       31.70      2.07 o 
   5   1  10       58.00       60.50      2.68 o 
   6   1  10      114.82       90.21      4.02 o 
   7   1  10      176.79      171.92      7.75 o 
   8   1  10       56.45       52.28      5.68 o 
   9   1  10       12.10        8.04      4.88 o 
 -10   2  10        5.72        4.84      4.14 o 
  -9   2  10       63.60       64.36      5.40 o 
  -8   2  10       46.13       44.84      4.57 o 
  -7   2  10      103.68      118.22      6.15 o 
  -6   2  10      760.09      794.85     20.48 o 
  -5   2  10      482.63      475.22      7.81 o 
  -4   2  10        0.24        0.68      1.48 o 
  -3   2  10      169.90      201.14      4.39 o 
  -2   2  10       24.61       29.43      2.64 o 
  -1   2  10      218.93      193.70      5.32 o 
   0   2  10       34.63       47.13      2.17 o 
   1   2  10        5.70        3.80      1.27 o 
   2   2  10        5.81        6.31      1.35 o 
   3   2  10       49.00       46.12      3.34 o 
   4   2  10      319.87      341.38      9.36 o 
   5   2  10        1.77        4.18      1.84 o 
   6   2  10       90.09       85.10      4.12 o 
   7   2  10       24.96       27.40      4.61 o 
   8   2  10       51.92       53.67      5.57 o 
   9   2  10        6.09        2.97      4.71 o 
 -10   3  10       27.42       27.99      5.42 o 
  -9   3  10        2.72        1.73      3.60 o 
  -8   3  10        1.08        0.16      3.14 o 
  -7   3  10       58.06       66.28      4.98 o 
  -6   3  10        2.04        3.45      3.02 o 
  -5   3  10      122.85      110.07      4.94 o 
  -4   3  10      147.02      173.16      4.64 o 
  -3   3  10      113.20      119.44      3.79 o 
  -2   3  10      331.52      399.22      7.02 o 
  -1   3  10      204.70      239.86      9.90 o 
   0   3  10      105.11      128.40      4.32 o 
   1   3  10       68.95       82.14      2.98 o 
   2   3  10        0.40        0.08      1.56 o 
   3   3  10      188.43      213.49      4.45 o 
   4   3  10      454.80      460.94     11.17 o 
   5   3  10      131.79      116.60     36.45 o 
   6   3  10       39.30       31.49      4.03 o 
   7   3  10        0.20        0.65      3.79 o 
   8   3  10        4.21        2.33      4.46 o 
   9   3  10        0.31       -1.15      4.83 o 
  -9   4  10        2.17        1.93      4.27 o 
  -8   4  10        0.00        2.25      3.65 o 
  -7   4  10        4.91        3.82      3.81 o 
  -6   4  10        0.02       -0.73      3.32 o 
  -5   4  10       93.50       81.62     26.13 o 
  -4   4  10      588.84      661.72     10.58 o 
  -3   4  10      115.77      132.20      4.34 o 
  -2   4  10       89.21       91.46      7.80 o 
  -1   4  10       23.85       13.53      4.53 o 
   0   4  10      138.56      147.10      4.85 o 
   1   4  10        3.98        2.37      2.14 o 
   2   4  10       13.77       13.85      2.31 o 
   3   4  10        0.97       -0.23      2.12 o 
   4   4  10       26.87       19.41      2.76 o 
   5   4  10      109.18      119.45      6.76 o 
   6   4  10        4.73        4.78      3.88 o 
   7   4  10        0.23        0.44      4.25 o 
   8   4  10        0.93       -0.25      4.69 o 
  -8   5  10        0.10        0.10      4.54 o 
  -7   5  10        5.21       10.16      4.28 o 
  -6   5  10       30.70       38.78      5.03 o 
  -5   5  10        1.40        0.85      2.61 o 
  -4   5  10        0.23        0.22      2.41 o 
  -3   5  10        0.78        1.77      2.95 o 
  -2   5  10       57.02       93.50      5.36 o 
  -1   5  10       41.52       42.51     10.25 o 
   0   5  10       23.12       33.11      5.45 o 
   1   5  10       82.69      160.73     56.25 o 
   2   5  10        3.97        2.76      3.46 o 
   3   5  10        1.26        0.92      3.27 o 
   4   5  10        0.27        1.99      3.65 o 
   5   5  10      144.21      154.54      8.31 o 
   6   5  10       48.26       66.52      6.35 o 
   7   5  10        4.94        2.85      4.87 o 
  -7   6  10       10.22        5.57      4.44 o 
  -6   6  10        0.50        0.00      4.08 o 
  -5   6  10        1.07        1.54      5.15 o 
  -4   6  10        6.21        5.19      5.13 o 
  -3   6  10       16.66       22.02      5.64 o 
  -2   6  10      142.97      176.17     11.06 o 
  -1   6  10        8.93        8.81      5.40 o 
   0   6  10       90.43      159.13    107.69 o 
   1   6  10       12.23       25.87      9.94 o 
   2   6  10        3.22        3.57      8.25 o 
   3   6  10       19.25       16.37      9.44 o 
   4   6  10        1.22        0.92      8.66 o 
   5   6  10       11.62        6.61      9.18 o 
   6   6  10       23.33       23.84     10.13 o 
  -6   7  10        1.18        0.48      6.10 o 
  -5   7  10        0.03       -0.78      5.69 o 
  -4   7  10       15.11       23.79      6.67 o 
  -3   7  10       11.17       12.40      6.67 o 
  -2   7  10        0.39       -0.80      6.86 o 
  -1   7  10        4.20        6.23     14.12 o 
   1   7  10       33.71       87.84     21.62 o 
   2   7  10        0.00        3.80     10.71 o 
   3   7  10       14.63       20.31     10.86 o 
   4   7  10        0.39        1.73      9.22 o 
  -2   8  10       10.57       61.78     34.89 o 
   1   8  10       16.49       92.99     64.83 o 
 -10   1  11        9.76        6.60      4.35 o 
  -9   1  11       90.80       93.37      6.35 o 
  -8   1  11       12.96       15.35      3.96 o 
  -7   1  11        7.15        6.04      2.47 o 
  -6   1  11        1.70        2.14      1.65 o 
  -5   1  11        0.36        0.88      1.53 o 
  -4   1  11       10.75       13.86      1.74 o 
  -3   1  11      125.48      126.55      4.26 o 
  -2   1  11       43.29       47.98      1.93 o 
  -1   1  11       84.16       98.46      2.88 o 
   0   1  11      428.06      384.75     57.21 o 
   1   1  11       62.75       61.56      2.55 o 
   2   1  11      544.65      552.51     10.52 o 
   3   1  11       14.51       12.64      1.71 o 
   4   1  11       34.69       31.91      2.81 o 
   5   1  11        0.12        0.38      1.77 o 
   6   1  11       78.80       72.15      3.90 o 
   7   1  11       16.83        9.42      3.91 o 
   8   1  11        9.84        6.03      4.64 o 
   9   1  11        4.15        2.53      4.71 o 
 -10   2  11       73.36       69.76      6.46 o 
  -9   2  11      171.23      165.15      8.15 o 
  -8   2  11      109.76      109.95      6.38 o 
  -7   2  11        0.80        1.52      3.02 o 
  -6   2  11      709.01      667.59     14.05 o 
  -5   2  11      222.70      231.29      5.38 o 
  -4   2  11       34.25       35.68      2.45 o 
  -3   2  11        0.26        1.17      1.52 o 
  -2   2  11      220.78      208.71      5.73 o 
  -1   2  11       25.08       21.12      2.38 o 
   0   2  11       15.81       15.07      1.74 o 
   1   2  11       26.29       32.68      1.83 o 
   2   2  11       27.77       28.44      2.00 o 
   3   2  11       26.51       20.33      2.01 o 
   4   2  11      183.88      205.14      4.51 o 
   5   2  11      130.46      131.03      3.92 o 
   6   2  11        9.44        4.33      2.67 o 
   7   2  11        3.22        2.14      3.95 o 
   8   2  11        4.76        3.85      4.40 o 
   9   2  11       18.76       17.12      5.47 o 
  -9   3  11        2.39        2.82      4.29 o 
  -8   3  11        8.61        4.44      3.72 o 
  -7   3  11       35.12       32.33      4.39 o 
  -6   3  11        0.36        0.19      3.05 o 
  -5   3  11       53.12       49.52      3.05 o 
  -4   3  11       50.63       61.86      3.18 o 
  -3   3  11        1.42        1.36      1.77 o 
  -2   3  11       49.52       58.43      5.80 o 
  -1   3  11        5.67        6.73      2.17 o 
   0   3  11        2.92        2.67      1.99 o 
   1   3  11      174.99      198.51      6.41 o 
   2   3  11       95.32      104.65      3.49 o 
   3   3  11      116.35      110.55      5.33 o 
   4   3  11       30.66       36.91      2.57 o 
   5   3  11       15.08       20.00      3.02 o 
   6   3  11        7.78        3.69      2.77 o 
   7   3  11        2.28        1.40      4.18 o 
   8   3  11        4.39        5.44      4.72 o 
  -9   4  11        4.08        4.50      4.29 o 
  -8   4  11        3.93        4.81      4.39 o 
  -7   4  11       15.43       14.86      4.05 o 
  -6   4  11       18.05       20.66      4.04 o 
  -5   4  11       46.01       54.37      3.45 o 
  -4   4  11       63.20       74.80      3.88 o 
  -3   4  11        6.26        7.23      2.66 o 
  -2   4  11       84.22      109.28      8.67 o 
  -1   4  11       46.77       44.13      7.96 o 
   0   4  11      149.48      172.96      5.42 o 
   1   4  11       15.44       15.15      2.60 o 
   2   4  11        6.69        7.50      2.85 o 
   3   4  11       15.67       20.77      6.12 o 
   4   4  11      185.49      183.69      4.73 o 
   5   4  11      263.13      285.60      7.31 o 
   6   4  11       85.17       89.09      6.41 o 
   7   4  11        0.08        0.33      4.51 o 
   8   4  11       16.61       18.56      5.35 o 
  -8   5  11        2.70        5.02      4.36 o 
  -7   5  11        1.61        4.29      4.35 o 
  -6   5  11      169.42      200.33      8.81 o 
  -5   5  11       83.78       96.75      5.53 o 
  -4   5  11       33.60       36.30      4.17 o 
  -3   5  11        3.55        8.62      3.27 o 
  -2   5  11       60.19       65.08      4.34 o 
  -1   5  11      100.07      123.84      8.63 o 
   0   5  11        0.18       -0.16      2.49 o 
   1   5  11        0.95        1.36      3.05 o 
   2   5  11       53.10       84.06     11.39 o 
   3   5  11      122.64      133.55     13.05 o 
   4   5  11        0.02       -0.64      3.79 o 
   5   5  11        4.22        2.74      4.24 o 
   6   5  11       70.80       86.12     10.74 o 
   7   5  11       12.47       11.66      5.14 o 
  -7   6  11        0.00       -0.26      5.06 o 
  -6   6  11        1.96        1.26      4.66 o 
  -5   6  11        0.52       -0.30      5.55 o 
  -4   6  11        0.11       -0.23      6.00 o 
  -3   6  11       28.22       25.50      6.17 o 
  -2   6  11        2.61        2.42      5.65 o 
  -1   6  11       12.69       29.25      7.02 o 
   0   6  11       22.03       30.03      7.35 o 
   1   6  11        3.21        8.61      9.70 o 
   2   6  11        5.94        6.10      8.71 o 
   3   6  11       41.21       29.94      9.45 o 
   4   6  11       22.84       27.76     10.15 o 
   5   6  11       11.74        7.58      8.87 o 
  -5   7  11        3.29        0.08      6.96 o 
  -4   7  11        3.39        6.55      6.25 o 
  -3   7  11        3.04        2.04      6.44 o 
  -2   7  11        0.87        3.07      7.27 o 
  -1   7  11       10.22       17.68     13.56 o 
   1   7  11        0.97        0.71     16.75 o 
   2   7  11        5.59        0.81     11.21 o 
   3   7  11        2.88        4.07     10.20 o 
   4   7  11        1.70       -0.64      9.54 o 
 -10   0  12        1.67        1.74      6.68 o 
  -9   0  12        7.73        4.23      5.45 o 
  -8   0  12      224.22      242.49     12.42 o 
  -6   0  12      289.24      305.09      7.92 o 
  -5   0  12        7.65        6.77      2.58 o 
  -4   0  12       44.31       41.33      3.26 o 
  -3   0  12      253.68      224.30      6.12 o 
  -2   0  12      205.44      208.13      5.64 o 
  -1   0  12        0.93        1.23      2.47 o 
   0   0  12      150.08      143.78     13.34 o 
   1   0  12      323.89      301.09      7.16 o 
   2   0  12      791.57      794.20     31.88 o 
   3   0  12      590.75      602.86     12.40 o 
   4   0  12       16.73       15.84      4.25 o 
   5   0  12       88.45       99.00      5.23 o 
   6   0  12       58.14       51.27      7.04 o 
   7   0  12       13.71       10.51      6.26 o 
   8   0  12       11.47        6.36      6.17 o 
 -10   1  12        0.18        0.01      4.68 o 
  -9   1  12        2.31        1.65      3.93 o 
  -8   1  12       25.00       27.90      4.61 o 
  -7   1  12       41.21       43.04      3.39 o 
  -6   1  12       52.99       54.32      2.73 o 
  -5   1  12       53.34       54.73      2.59 o 
  -4   1  12       37.34       37.04      2.39 o 
  -3   1  12        2.27        1.41      1.48 o 
  -2   1  12      112.70      102.94      4.93 o 
  -1   1  12      421.87      430.52      6.43 o 
   0   1  12      128.88      122.90      3.69 o 
   1   1  12      414.39      398.30     13.52 o 
   2   1  12     1403.06     1098.47    251.96 o 
   3   1  12      523.57      529.42      7.47 o 
   4   1  12       72.62       77.74      3.27 o 
   5   1  12        0.25       -0.23      2.03 o 
   6   1  12        0.97        1.06      2.60 o 
   7   1  12        5.18        5.60      4.37 o 
   8   1  12       11.32       11.02      5.11 o 
  -9   2  12      238.54      248.32     10.93 o 
  -8   2  12      258.82      246.86      8.74 o 
  -7   2  12        0.43        0.14      3.30 o 
  -6   2  12       75.05       78.63      3.93 o 
  -5   2  12       26.61       23.18      2.50 o 
  -4   2  12        5.38        4.53      1.92 o 
  -3   2  12        5.42        3.61      2.06 o 
  -2   2  12        5.19        2.64      2.02 o 
  -1   2  12        0.00       -0.09      1.49 o 
   0   2  12       11.81        8.92      1.70 o 
   1   2  12      171.70      170.62      4.60 o 
   2   2  12      151.99      165.98      4.19 o 
   3   2  12       64.11       63.51      6.71 o 
   4   2  12      189.40      200.94      4.69 o 
   5   2  12        0.56        0.68      2.05 o 
   6   2  12       64.06       58.65      4.07 o 
   7   2  12       24.71       22.85      4.88 o 
   8   2  12       16.65       12.70      4.90 o 
  -9   3  12        2.54        1.64      4.44 o 
  -8   3  12       61.62       66.37      7.81 o 
  -7   3  12       56.33       50.55      5.04 o 
  -6   3  12       57.46       62.29      4.96 o 
  -5   3  12        0.54        1.43      2.29 o 
  -4   3  12       15.45       11.27      4.35 o 
  -3   3  12       27.31       16.62      6.24 o 
  -2   3  12        9.86        8.43      2.38 o 
  -1   3  12      456.91      532.03     11.48 o 
   0   3  12       70.04       78.51      4.02 o 
   1   3  12       13.80       15.94      2.59 o 
   2   3  12       15.61       20.20      2.55 o 
   3   3  12      106.44      130.81      7.78 o 
   4   3  12      192.37      202.69      4.81 o 
   5   3  12      186.16      185.18      5.91 o 
   6   3  12       20.77       14.04      3.14 o 
   7   3  12       10.90        8.42      3.44 o 
   8   3  12       72.20       75.23      7.21 o 
  -8   4  12        0.48        0.51      4.46 o 
  -7   4  12       13.29       17.32      4.38 o 
  -6   4  12       10.53       13.07      4.16 o 
  -5   4  12        0.48        0.76      2.63 o 
  -4   4  12       26.40       29.46      3.79 o 
  -3   4  12        0.65        0.27      2.52 o 
  -2   4  12       32.81       22.17      7.45 o 
  -1   4  12       12.22       16.11      3.05 o 
   0   4  12       54.28       61.23      3.93 o 
   1   4  12       14.41        9.04      2.68 o 
   2   4  12        3.48        3.92      2.75 o 
   3   4  12       25.91       31.14      3.37 o 
   4   4  12        1.09       -0.40      2.26 o 
   5   4  12        7.01        6.97      3.21 o 
   6   4  12       43.79       41.40      5.58 o 
   7   4  12        0.82        0.67      4.76 o 
  -7   5  12        4.48        6.52      4.91 o 
  -6   5  12       23.72       30.44      8.08 o 
  -5   5  12        6.31        5.76      3.62 o 
  -4   5  12        0.11       -0.04      3.36 o 
  -3   5  12        5.01       10.41      3.70 o 
  -2   5  12       54.20       58.03     16.36 o 
  -1   5  12        3.79        7.03      2.92 o 
   0   5  12       15.75       22.51      3.57 o 
   1   5  12        3.60        2.81      3.01 o 
   2   5  12        0.69       -0.42      3.60 o 
   3   5  12        1.02        2.02      3.92 o 
   4   5  12       27.60       19.56      8.96 o 
   5   5  12        8.82        0.84      8.26 o 
   6   5  12        4.68        3.99      4.92 o 
  -6   6  12        3.63        6.72      6.92 o 
  -5   6  12       19.57       20.69      7.75 o 
  -4   6  12        1.63       -1.11      5.61 o 
  -3   6  12        7.54       11.33      4.16 o 
  -2   6  12        4.83        5.41      3.90 o 
  -1   6  12        6.31        5.02      3.69 o 
   0   6  12        9.07        6.90      7.13 o 
   1   6  12       31.84       32.24     12.28 o 
   2   6  12       10.99        5.08      8.84 o 
   3   6  12       15.21        6.36      8.57 o 
   4   6  12        0.00        1.66      8.29 o 
   5   6  12        0.37       -1.37      8.77 o 
  -4   7  12        3.52        2.13      7.18 o 
  -3   7  12        1.38        0.68      6.98 o 
  -2   7  12        0.24        0.14      7.55 o 
  -1   7  12        0.84        2.95     11.45 o 
   0   7  12       15.61      101.25     75.26 o 
   1   7  12        6.12        8.05     16.91 o 
   2   7  12        3.43       14.59     13.63 o 
  -9   1  13       40.60       40.56      5.54 o 
  -8   1  13        0.16       -0.19      3.90 o 
  -7   1  13        8.44        5.74      2.80 o 
  -6   1  13       22.26       20.49      2.35 o 
  -5   1  13       12.53       10.01      2.02 o 
  -4   1  13      122.06      114.17      3.45 o 
  -3   1  13       13.54       14.91      2.24 o 
  -2   1  13       12.16       10.98      1.96 o 
  -1   1  13       26.31       28.05      2.73 o 
   0   1  13      711.84      727.19     14.40 o 
   1   1  13      500.64      452.65     46.16 o 
   2   1  13        7.24        5.80      1.89 o 
   3   1  13      167.49      155.27      4.03 o 
   4   1  13        9.00       10.49      2.18 o 
   5   1  13       51.77       55.22      3.20 o 
   6   1  13       16.48       10.47      2.96 o 
   7   1  13       74.15       55.61      6.06 o 
   8   1  13        2.26       -1.18      5.12 o 
  -9   2  13      141.99      133.91      8.21 o 
  -8   2  13        2.62        1.16      3.89 o 
  -7   2  13       29.41       19.65      3.11 o 
  -6   2  13        0.31        0.91      2.01 o 
  -5   2  13       57.46       49.66      2.69 o 
  -4   2  13       20.64       17.09      2.37 o 
  -3   2  13        3.48        8.03      2.05 o 
  -2   2  13      124.14      111.58      3.59 o 
  -1   2  13      220.15      183.44     27.43 o 
   0   2  13       12.29       11.84      2.24 o 
   1   2  13       63.68       61.42      3.14 o 
   2   2  13       22.51       23.04      2.68 o 
   3   2  13      205.70      198.35      6.92 o 
   4   2  13      196.75      177.75      6.14 o 
   5   2  13        0.01       -0.06      2.30 o 
   6   2  13        2.13        2.17      3.11 o 
   7   2  13      115.67      114.94      7.78 o 
  -8   3  13       21.08       25.57      5.00 o 
  -7   3  13        4.75        3.78      3.92 o 
  -6   3  13        5.65        3.97      2.77 o 
  -5   3  13       27.99       24.73      3.67 o 
  -4   3  13       18.85       20.40      3.41 o 
  -3   3  13       73.05       71.12      6.64 o 
  -2   3  13        2.27       12.18      2.77 o 
  -1   3  13      629.87      637.42     11.31 o 
   0   3  13      232.40      250.78      7.78 o 
   1   3  13       42.35       37.82      3.04 o 
   2   3  13       31.03       29.56      2.94 o 
   3   3  13        4.86        8.38      2.68 o 
   4   3  13      168.17      163.17      4.63 o 
   5   3  13        3.06        0.93      2.83 o 
   6   3  13        1.02        0.04      2.91 o 
   7   3  13        7.30        9.29      5.05 o 
  -8   4  13        7.92        8.70      5.00 o 
  -7   4  13       44.25       61.31      5.88 o 
  -6   4  13       19.67       27.39      7.50 o 
  -5   4  13       16.53       17.14      3.70 o 
  -4   4  13       16.61       15.95      4.45 o 
  -3   4  13        0.00        0.02      2.68 o 
  -2   4  13       44.49       65.40      4.14 o 
  -1   4  13       66.18       74.12      4.37 o 
   0   4  13        1.77        0.29      2.61 o 
   1   4  13       12.19       13.76      4.58 o 
   2   4  13       12.68        8.67      3.82 o 
   3   4  13       42.57       51.92      6.37 o 
   4   4  13        7.59       13.37      3.16 o 
   5   4  13       17.31       11.15      3.59 o 
   6   4  13        6.64        5.02      4.86 o 
  -7   5  13        1.16        2.55      7.96 o 
  -6   5  13        2.22        3.25      6.67 o 
  -5   5  13        0.06        0.73      3.99 o 
  -4   5  13        3.30        3.10      3.62 o 
  -3   5  13       31.70       44.20      4.72 o 
  -2   5  13       42.32       42.72     13.03 o 
  -1   5  13        6.54       13.50      3.56 o 
   0   5  13       51.20       55.96      4.26 o 
   1   5  13       15.69       26.27      3.94 o 
   2   5  13        0.23       -0.83      3.68 o 
   3   5  13        0.43       -0.07      4.20 o 
   4   5  13       41.99       34.07      8.56 o 
   5   5  13        0.17        1.80      8.20 o 
  -5   6  13        0.06       -0.83      6.66 o 
  -4   6  13        3.24        1.09      4.16 o 
  -3   6  13        0.78        0.83      3.98 o 
  -2   6  13        1.40       -0.93      3.95 o 
  -1   6  13        0.40       -1.66      3.93 o 
   0   6  13        0.66        0.31      4.15 o 
   1   6  13       38.86      102.09     47.39 o 
   2   6  13       41.00       51.86     11.68 o 
   3   6  13        8.96        6.83      9.53 o 
  -1   7  13        4.96        7.25     10.31 o 
   0   7  13        0.00        5.03     59.10 o 
  -9   0  14        2.04        2.98      6.87 o 
  -8   0  14        0.35        0.49      6.03 o 
  -7   0  14        0.00       -0.25      3.46 o 
  -6   0  14       12.70       13.64      3.52 o 
  -5   0  14       80.62       84.71      4.93 o 
  -4   0  14       26.46       22.20      3.39 o 
  -3   0  14       35.50       27.35      4.54 o 
  -2   0  14       45.87       10.67      3.41 o 
  -1   0  14       21.46       23.01      3.79 o 
   0   0  14        7.05        4.38      3.44 o 
   1   0  14      267.96      259.31      9.21 o 
   3   0  14       75.95       63.30      4.33 o 
   4   0  14        5.13        3.80      3.31 o 
   5   0  14       90.10       96.56      5.66 o 
   6   0  14        5.26        2.73      6.28 o 
   7   0  14       32.66       31.61      7.32 o 
  -8   1  14        0.54        0.33      4.26 o 
  -7   1  14       12.32       14.59      3.21 o 
  -6   1  14        0.54       -0.19      2.19 o 
  -5   1  14       26.92       24.27      2.41 o 
  -4   1  14        0.52        0.16      2.23 o 
  -3   1  14       76.18       77.39      4.10 o 
  -2   1  14       17.24       18.57      2.85 o 
  -1   1  14        2.08        0.69      2.22 o 
   0   1  14       60.66       59.57      4.15 o 
   1   1  14      450.74      466.64     13.06 o 
   2   1  14      187.82      192.15      5.18 o 
   3   1  14       59.45       62.24      3.06 o 
   4   1  14        0.20        0.55      2.22 o 
   5   1  14       25.10       21.68      2.79 o 
   6   1  14        5.10        4.23      3.18 o 
   7   1  14       17.06       16.20      5.41 o 
  -8   2  14       45.00       34.01      6.33 o 
  -7   2  14        0.47       -0.03      2.87 o 
  -6   2  14        1.16        2.64      2.18 o 
  -5   2  14       49.90       42.14      3.23 o 
  -4   2  14        2.01        1.91      2.17 o 
  -3   2  14       32.97       27.11      2.78 o 
  -2   2  14       77.71       66.70      5.42 o 
  -1   2  14       61.75       64.72      3.45 o 
   0   2  14      339.21      337.65     18.23 o 
   1   2  14      105.60      101.65      4.29 o 
   2   2  14        3.64        2.60      2.47 o 
   3   2  14        0.87       -0.80      2.38 o 
   4   2  14       33.38       33.58      2.91 o 
   5   2  14        2.07        0.58      2.52 o 
   6   2  14       14.67       13.82      3.75 o 
   7   2  14       11.86        6.95      5.21 o 
  -8   3  14        0.91        1.49      4.54 o 
  -7   3  14        0.23       -0.54      4.08 o 
  -6   3  14       48.70       47.32      6.70 o 
  -5   3  14       27.04       25.74      3.79 o 
  -4   3  14       20.86       19.61      3.38 o 
  -3   3  14        1.66       -0.31      2.72 o 
  -2   3  14        0.33        0.47      2.51 o 
  -1   3  14      158.71      173.07      5.44 o 
   0   3  14      348.51      369.60      7.54 o 
   1   3  14       24.93       28.39      3.16 o 
   2   3  14        6.28        7.00      2.64 o 
   3   3  14       15.63       20.42      3.09 o 
   4   3  14       32.51       29.76      3.49 o 
   5   3  14        0.05        0.49      3.15 o 
   6   3  14        0.07        0.30      3.48 o 
  -7   4  14        2.11        7.03      6.88 o 
  -6   4  14        0.86        1.44      6.88 o 
  -5   4  14        1.70        2.16      3.71 o 
  -4   4  14       13.57       10.93      3.83 o 
  -3   4  14        0.14        0.85      3.09 o 
  -2   4  14       22.31       15.07      3.28 o 
  -1   4  14      245.49      260.60      7.22 o 
   0   4  14       55.10       54.64      4.88 o 
   1   4  14        1.71        2.24      3.45 o 
   2   4  14        0.40       -0.35      2.92 o 
   3   4  14       40.37       34.49      3.69 o 
   4   4  14        4.87        3.86      3.09 o 
   5   4  14        0.31        1.88      4.30 o 
  -6   5  14        0.03        2.00      7.10 o 
  -5   5  14       14.08       16.10      4.55 o 
  -4   5  14        0.84        2.49      4.07 o 
  -3   5  14       30.52       29.54     19.00 o 
  -2   5  14      117.26      173.55     11.06 o 
  -1   5  14       32.65       35.03      4.13 o 
   0   5  14        1.63        1.25      3.19 o 
   1   5  14        9.33        9.55      4.59 o 
   2   5  14        0.11       -0.47      3.90 o 
   3   5  14        0.55        0.73      3.36 o 
   4   5  14        5.90        2.72      4.25 o 
  -3   6  14        0.00        1.24      4.39 o 
  -2   6  14        1.74        0.94      4.09 o 
  -1   6  14        0.05       -0.80      4.21 o 
   0   6  14        1.37        2.00      4.02 o 
   1   6  14       13.28       14.40      5.04 o 
   2   6  14        1.56        1.22      9.13 o 
  -8   1  15        0.03        0.26      4.57 o 
  -7   1  15        1.78        2.95      3.18 o 
  -6   1  15        7.22        6.11      2.85 o 
  -5   1  15        3.13        1.20      2.54 o 
  -4   1  15        9.92        8.21      2.88 o 
  -3   1  15        2.02        1.32      2.71 o 
  -2   1  15        4.50        2.16      2.54 o 
  -1   1  15       47.67       50.23      3.61 o 
   0   1  15      100.90      112.16      4.91 o 
   1   1  15      179.78      165.95      8.05 o 
   2   1  15        4.24        3.64      2.42 o 
   3   1  15        2.10        0.33      2.60 o 
   4   1  15       12.83       11.34      2.55 o 
   5   1  15        1.60        1.34      2.81 o 
   6   1  15       38.92       41.78      4.48 o 
  -7   2  15        8.15        6.22      3.90 o 
  -6   2  15       79.09       66.63      6.55 o 
  -5   2  15       47.79       49.17      3.53 o 
  -4   2  15        0.01        0.67      2.36 o 
  -3   2  15       13.83        7.51      2.99 o 
  -2   2  15       16.27       11.17      2.73 o 
  -1   2  15      126.40      110.11      4.89 o 
   0   2  15       88.39       77.66      4.76 o 
   1   2  15       25.62       24.89      3.01 o 
   2   2  15       31.85       22.81      2.92 o 
   3   2  15        0.16       -0.20      2.60 o 
   4   2  15        0.02       -0.37      2.69 o 
   5   2  15        1.35        1.05      3.11 o 
   6   2  15        5.07        3.74      3.67 o 
  -7   3  15        0.18       -0.15      4.07 o 
  -6   3  15        8.41        7.24      3.00 o 
  -5   3  15        2.91        0.81      3.50 o 
  -4   3  15        1.69       -0.80      2.64 o 
  -3   3  15        0.21       -0.21      2.44 o 
  -2   3  15       54.31       47.84      4.04 o 
  -1   3  15      118.32      126.19      5.08 o 
   0   3  15      215.29      220.70      6.21 o 
   1   3  15        2.35        1.42      2.52 o 
   2   3  15       26.31       19.10      2.97 o 
   3   3  15        3.14        1.30      2.90 o 
   4   3  15        3.39        0.50      3.09 o 
   5   3  15        0.66        0.14      4.25 o 
  -6   4  15        3.34       -0.19      7.30 o 
  -5   4  15        4.05        2.08      4.04 o 
  -4   4  15        6.23        6.55      3.91 o 
  -3   4  15        2.43        2.97      3.82 o 
  -2   4  15        0.37       -0.08      3.02 o 
  -1   4  15       41.30       51.00      5.25 o 
   0   4  15        0.84        0.17      3.00 o 
   1   4  15        8.91       11.03      3.32 o 
   2   4  15       11.14        9.51      3.23 o 
   3   4  15        4.48        5.01      3.23 o 
   4   4  15       13.94       13.95      3.83 o 
  -4   5  15        0.19        0.74      3.82 o 
  -3   5  15       97.05      125.64      7.31 o 
  -2   5  15      210.19      274.97      8.53 o 
  -1   5  15       42.90       50.74      5.60 o 
   0   5  15       12.56       11.01      4.53 o 
   1   5  15        4.34        5.29      4.73 o 
   2   5  15        3.86        2.50      3.37 o 
   3   5  15       23.46       22.99      4.10 o 
  -7   0  16        4.14        2.05      4.13 o 
  -6   0  16        6.64        1.24      4.94 o 
  -5   0  16       18.70       13.62      5.05 o 
  -4   0  16      355.64      304.22     11.44 o 
  -3   0  16      153.41      125.27      7.51 o 
  -2   0  16        1.51        3.25      4.15 o 
  -1   0  16      208.60      198.26      8.76 o 
   0   0  16      141.21      129.18      8.02 o 
   1   0  16       25.16       17.42      4.81 o 
   2   0  16        3.14        1.39      4.08 o 
   3   0  16        0.00       -1.74      4.71 o 
   4   0  16        0.03        1.58      3.99 o 
   5   0  16      130.61      148.37      8.82 o 
  -7   1  16        0.12       -0.35      4.07 o 
  -6   1  16        0.71        0.28      3.02 o 
  -5   1  16        4.57        3.88      3.39 o 
  -4   1  16        4.55        3.77      3.20 o 
  -3   1  16        0.06        0.24      3.02 o 
  -2   1  16        2.09        0.69      2.95 o 
  -1   1  16       27.60       19.73      3.30 o 
   0   1  16        1.99        1.08      2.67 o 
   1   1  16        5.18        4.54      3.12 o 
   2   1  16       34.75       34.73      3.78 o 
   3   1  16       16.69       10.85      3.05 o 
   4   1  16        0.46        1.49      3.16 o 
   5   1  16       45.89       43.42      3.81 o 
  -6   2  16       18.00       21.88      3.33 o 
  -5   2  16       54.82       47.72      3.81 o 
  -4   2  16        7.96        6.16      3.36 o 
  -3   2  16       74.09       64.36      4.55 o 
  -2   2  16       93.94       74.83      4.39 o 
  -1   2  16       32.58       30.37      4.02 o 
   0   2  16       29.94       33.43      3.73 o 
   1   2  16        5.09        1.37      3.03 o 
   2   2  16        8.87        6.38      3.10 o 
   3   2  16       16.33       11.33      3.26 o 
   4   2  16        6.18        3.76      3.26 o 
   5   2  16        0.55       -0.50      4.37 o 
  -6   3  16        0.01        1.05      3.32 o 
  -5   3  16        1.67        2.10      3.14 o 
  -4   3  16       12.11       12.29      3.34 o 
  -3   3  16        5.39        4.26      3.04 o 
  -2   3  16       27.76       23.59      3.64 o 
  -1   3  16        4.31        7.03      3.26 o 
   0   3  16       14.43        7.96      3.22 o 
   1   3  16        1.07        1.23      2.90 o 
   2   3  16        4.62        5.51      3.11 o 
   3   3  16        0.66       -1.38      3.29 o 
   4   3  16        0.88        1.25      3.54 o 
  -4   4  16       11.28       12.68      4.40 o 
  -3   4  16        6.07        6.40      4.61 o 
  -2   4  16       21.25       22.79      5.72 o 
  -1   4  16       57.01       45.89      6.94 o 
   0   4  16       44.13       39.29      3.92 o 
   1   4  16        2.20        3.46      3.24 o 
   2   4  16        8.29        9.29      3.32 o 
   3   4  16        1.61        4.14      3.50 o 
  -2   5  16       24.89       19.95      6.28 o 
  -1   5  16        6.83        9.45      5.17 o 
   0   5  16        1.27        1.61      4.63 o 
  -6   1  17       46.36       44.87      4.88 o 
  -5   1  17        5.02        4.21      3.53 o 
  -4   1  17        2.38        2.88      3.34 o 
  -3   1  17        0.02       -0.61      3.11 o 
  -2   1  17        6.93        8.74      3.16 o 
  -1   1  17        3.47        2.40      3.06 o 
   0   1  17        0.09       -0.17      3.06 o 
   1   1  17       56.64       57.31      4.43 o 
   2   1  17        1.15        0.48      3.01 o 
   3   1  17       26.43       25.18      4.20 o 
   4   1  17        1.06        2.21      3.41 o 
  -5   2  17       19.68       14.63      4.02 o 
  -4   2  17        1.83        0.64      3.28 o 
  -3   2  17        5.92        2.12      3.06 o 
  -2   2  17        1.54        2.10      3.35 o 
  -1   2  17        0.08       -0.12      2.90 o 
   0   2  17        0.09       -0.51      3.20 o 
   1   2  17       12.59       11.42      3.64 o 
   2   2  17       25.35       26.71      4.07 o 
   3   2  17        9.61        9.40      3.36 o 
  -4   3  17        0.70        1.28      3.78 o 
  -3   3  17       25.99       25.60      6.21 o 
  -2   3  17        0.03        0.33      3.27 o 
  -1   3  17        2.70        6.26      3.53 o 
   0   3  17        9.23        8.47      3.73 o 
   1   3  17        1.83        0.62      3.43 o 
   2   3  17        5.23        6.18      3.45 o 
  -2   4  17        4.63        2.52      3.87 o 
  -1   4  17        5.76        4.51      3.92 o 
   0   4  17        9.92        8.47      3.86 o 
  -4   0  18       23.38       18.37      5.36 o 
  -3   0  18        8.32        4.61      5.22 o 
  -2   0  18       13.39       11.29      5.40 o 
  -1   0  18      158.53      164.50      9.65 o 
   0   0  18       17.90        7.58      4.81 o 
   1   0  18       91.95       81.13      7.86 o 
   2   0  18        1.54        0.24      4.95 o 
  -4   1  18        1.45        2.66      3.89 o 
  -3   1  18        0.04        0.36      3.47 o 
  -2   1  18        1.30        0.77      3.35 o 
  -1   1  18        2.17        2.06      3.41 o 
   0   1  18        6.97        9.91      3.50 o 
   1   1  18        0.22        0.52      3.53 o 
   2   1  18        2.19        2.73      3.65 o 
  -3   2  18        1.24        1.11      3.55 o 
  -2   2  18        0.03       -1.30      3.67 o 
  -1   2  18        0.15        0.15      3.47 o 
   0   2  18       91.50       94.17      5.77 o 
   1   2  18        3.38        3.45      3.51 o 
                                                 
